# Supplementary material for: Genetic Analyses of Seed Longevity in Capsicum annuum L. in Cold Storage Conditions
Source: Plants (Basel). 2023 Mar 14;12(6):1321. doi: 10.3390/plants12061321 (PMC10057624; doi:10.3390/plants12061321)
Supplement: Supplementary file 1 [file plants-12-01321-s001.zip]

Archive with 1 entries (1 files):
- plants-2211156-supplementary.xlsx
