# Supplementary material for: Genetic Analyses of Seed Longevity in Capsicum annuum L. in Cold Storage Conditions
Source: Plants (Basel). 2023 Mar 14;12(6):1321. doi: 10.3390/plants12061321 (PMC10057624; doi:10.3390/plants12061321)
Supplement: Supplementary file 1 [file plants-12-01321-s001.zip › plants-2211156-supplementary.xlsx]

## Sheet: Table S1
	Trait	Marker	Chr	Pos	df	F	p-value	MarkerR2
	Gr25	S1_133318	1	1	2	10.0638	7.80322e-05	0.123657
	Gr15	S1_556518	1	41	1	14.1383	0.000204536	0.0461695
	Gr15	S1_580484	1	43	2	7.42919	0.000688109	0.0398961
	Gr15	S1_1435091	1	98	2	7.93783	0.000426195	0.0461976
	Gr15	S1_1435099	1	100	2	7.75608	0.00050523	0.0444877
	Gr15	S1_1921287	1	131	1	14.5845	0.000162449	0.0512747
	Gr5	S1_4001798	1	287	2	8.67053	0.000195073	0.0313411
	Gr5	S1_4256659	1	311	2	18.3593	1.65942e-08	0.0514105
	Gr5	S1_4807264	1	324	2	12.1847	6.18196e-06	0.0315806
	Gr5	S1_4807335	1	326	2	11.0102	1.93249e-05	0.0285208
	Gr5	S1_7853500	1	459	2	17.0656	5.53577e-08	0.0425849
	Gr10	S1_20831780	1	831	1	11.1956	0.000937205	0.0385684
	Gr25	S1_21490013	1	833	2	8.11276	0.000457333	0.110205
	Gr20	S1_45012690	1	1117	2	9.45802	9.3203e-05	0.0380442
	Gr40	S1_56790871	1	1245	1	17.2549	6.6757e-05	0.153302
	Gr5	S1_74445738	1	1504	2	8.42397	0.000239927	0.021091
	Gr20	S1_104412538	1	1678	1	12.9129	0.0003731	0.0363584
	Gr40	S1_131487084	1	1781	1	13.292	0.000439092	0.145613
	Gr40	S1_131487105	1	1783	1	15.3165	0.000168891	0.158647
	Gr40	S2_59895267	2	322	1	11.4492	0.000953648	0.0864295
	Gr20	S2_115969600	2	735	2	7.66823	0.0005366	0.0369637
	Gr25	S2_117264835	2	766	2	8.16288	0.000437179	0.122897
	Gr35	S2_133404674	2	1021	1	13.602	0.000249533	0.0258765
	Gr5	S2_140611561	2	1296	2	7.51487	0.00059105	0.0213782
	Gr10	S2_140798385	2	1303	1	12.038	0.000600456	0.039693
	Gr10	S2_140816016	2	1313	1	11.9369	0.000633425	0.041223
	Gr20	S2_149816698	2	1703	2	8.62442	0.000209151	0.0359964
	Gr10	S2_152291783	2	1843	2	7.24054	0.000881555	0.0565769
	Gr15	S2_157010230	2	2065	2	8.34408	0.000285061	0.0444597
	Gr35	S2_157010230	2	2065	2	11.664	1.08004e-05	0.0399651
	Gr25	S2_157176472	2	2082	2	8.67227	0.000272102	0.10647
	Gr20	S2_161766075	2	2332	2	8.7001	0.000194482	0.0353817
	Gr5	S2_165679965	2	2587	2	8.02229	0.000364156	0.027694
	Gr25	S2_165845425	2	2592	2	8.80791	0.000243127	0.110457
	Gr25	S2_165845447	2	2593	2	8.95002	0.000216218	0.113358
	Gr20	S3_1054175	3	85	1	14.4924	0.0001604	0.0312956
	Gr10	S3_7025630	3	322	2	8.5279	0.000263081	0.0668814
	Gr10	S3_7697933	3	355	2	8.20829	0.000343381	0.0571542
	Gr30	S3_6123055	3	240	1	11.4163	0.000975672	0.0830014
	Gr30	S3_6123073	3	241	1	11.4163	0.000975672	0.0830014
	Gr30	S3_6123105	3	242	1	11.8235	0.000797034	0.0840839
	Gr25	S3_12004386	3	528	2	7.36834	0.000944004	0.139748
	Gr20	S3_14649264	3	564	1	11.1973	0.00089077	0.0270036
	Gr40	S3_31337671	3	933	1	13.3046	0.000392951	0.115819
	Gr40	S3_39621457	3	1021	1	12.7309	0.000509561	0.102439
	Gr35	S3_52986539	3	1112	2	9.01467	0.000145394	0.0388822
	Gr15	S3_144793446	3	1408	1	12.8798	0.00038157	0.0402378
	Gr15	S3_145194851	3	1410	1	14.6752	0.000149495	0.0384656
	Gr5	S4_87371	4	32	2	7.6263	0.00052494	0.0194101
	Gr25	S4_124426	4	56	2	7.55048	0.000809989	0.109421
	Gr15	S4_5768753	4	246	1	11.0787	0.00096422	0.0305445
	Gr35	S4_7687709	4	266	2	8.43718	0.00024574	0.0304669
	Gr20	S4_8760621	4	313	1	11.7884	0.000654781	0.0265676
	Gr20	S4_9828610	4	343	2	8.53636	0.00022931	0.0365854
	Gr15	S4_15009085	4	516	1	16.0421	7.617e-05	0.0456305
	Gr40	S4_22059426	4	585	1	12.0838	0.000707024	0.0947935
	Gr40	S4_22059449	4	588	1	12.0838	0.000707024	0.0947935
	Gr40	S4_22059452	4	589	1	12.0838	0.000707024	0.0947935
	Gr25	S4_28351186	4	611	1	26.2564	1.00406e-06	0.174076
	Gr25	S4_28351189	4	612	1	27.4556	6.03341e-07	0.182067
	Gr15	S4_31970625	4	636	2	8.42177	0.000273286	0.0520674
	Gr20	S4_78577766	4	774	1	11.2733	0.000852004	0.0245581
	Gr20	S4_157973847	4	960	2	8.9396	0.000159468	0.0427493
	Gr40	S4_166381957	4	1016	1	12.237	0.000649589	0.0991525
	Gr40	S4_166381976	4	1017	1	14.22	0.000248901	0.108532
	Gr30	S4_187838369	4	1153	1	11.3987	0.00095663	0.0801131
	Gr10	S4_209765879	4	1322	2	7.45187	0.000701964	0.0514941
	Gr35	S4_227799594	4	1585	1	11.7302	0.000670288	0.025539
	Gr15	S4_232222049	4	1688	1	11.1568	0.000929385	0.0314934
	Gr5	S4_233060008	4	1704	2	10.3434	3.71176e-05	0.0276297
	Gr20	S4_239684314	4	1975	1	11.3552	0.000830277	0.0275339
	Gr20	S5_9907787	5	413	1	11.8531	0.000624565	0.0238042
	Gr15	S5_14262255	5	479	2	8.12777	0.000364896	0.0505404
	Gr10	S5_24462479	5	629	1	12.0361	0.000606516	0.042512
	Gr10	S5_26823246	5	648	2	7.51762	0.000654058	0.0502437
	Gr20	S5_26823246	5	648	2	7.36698	0.000709666	0.0314504
	Gr5	S5_85035082	5	848	2	8.33787	0.000262135	0.0218034
	Gr5	S5_108539964	5	932	1	13.1176	0.000310955	0.0163861
	Gr5	S5_112823090	5	958	2	7.16662	0.000834835	0.0230637
	Gr25	S5_217870776	5	1257	2	8.64758	0.000290553	0.136488
	Gr25	S5_226924789	5	1362	2	10.0617	8.87758e-05	0.144265
	Gr25	S5_237978236	5	1741	2	7.87731	0.000557032	0.0973535
	Gr25	S5_237978262	5	1742	2	7.87517	0.000559453	0.0974035
	Gr40	S5_238134029	5	1782	1	13.0613	0.000464586	0.119784
	Gr40	S6_1150637	6	86	1	13.9706	0.000285838	0.109382
	Gr15	S6_1386331	6	114	2	7.68648	0.00054467	0.0441725
	Gr35	S6_160945410	6	1009	1	13.0581	0.000327569	0.0218104
	Gr25	S6_171440251	6	1074	2	7.71724	0.000689221	0.12389
	Gr20	S6_182241729	6	1173	2	7.54413	0.000592334	0.0302019
	Gr40	S6_182246997	6	1175	1	15.3606	0.000151302	0.128547
	Gr20	S6_196500178	6	1311	1	17.9815	2.74284e-05	0.0414274
	Gr10	S6_196787696	6	1318	2	8.17839	0.000345704	0.0521012
	Gr10	S6_197262623	6	1325	2	7.144	0.000961217	0.0545023
	Gr20	S6_198842013	6	1335	2	7.9173	0.000419433	0.0367677
	Gr30	S6_203093577	6	1371	2	10.5434	5.40429e-05	0.143654
	Gr20	S6_203807057	6	1383	1	11.9561	0.000602997	0.0283048
	Gr5	S6_204455217	6	1412	2	8.25516	0.000283803	0.0211998
	Gr20	S6_212449553	6	1618	2	7.23073	0.000807563	0.0298986
	Gr25	S6_213563914	6	1662	2	7.80696	0.000602421	0.119022
	Gr5	S6_223613509	6	1857	2	10.2288	4.10719e-05	0.025462
	Gr40	S6_223775924	6	1868	1	11.4889	0.000950293	0.0942623
	Gr40	S6_223775987	6	1869	1	11.4889	0.000950293	0.0942623
	Gr35	S6_231340681	6	2208	2	10.3831	3.70245e-05	0.0349203
	Gr25	S7_5893654	7	115	2	7.61832	0.000723381	0.0975703
	Gr25	S7_5893663	7	116	2	7.99785	0.000518597	0.104956
	Gr5	S7_8140866	7	212	2	7.30926	0.000718817	0.019235
	Gr25	S7_8830422	7	228	2	11.3631	2.55296e-05	0.165404
	Gr10	S7_13703435	7	402	2	8.59526	0.000232784	0.0548739
	Gr10	S7_22288899	7	510	2	7.56063	0.000644293	0.055631
	Gr20	S7_34444992	7	598	1	13.7995	0.000229203	0.0301299
	Gr35	S7_34444992	7	598	1	12.0204	0.000566841	0.0214051
	Gr15	S7_42146593	7	628	2	8.91955	0.000168682	0.0559007
	Gr25	S7_42146593	7	628	2	14.9331	1.38407e-06	0.207366
	Gr30	S7_42146593	7	628	2	8.06516	0.000476066	0.105249
	Gr5	S7_62895533	7	692	2	14.5721	6.286e-07	0.0405691
	Gr25	S7_157986416	7	915	2	9.56625	0.000126129	0.13284
	Gr20	S7_205907679	7	1126	1	12.0213	0.000577198	0.0251757
	Gr20	S7_231905496	7	1375	1	12.8448	0.000375221	0.0276843
	Gr5	S7_238291330	7	1480	2	12.4782	4.61432e-06	0.0311238
	Gr5	S7_239288052	7	1520	2	7.28943	0.000730419	0.0187369
	Gr35	S7_239355721	7	1523	1	11.2404	0.000852492	0.0189633
	Gr10	S7_240098468	7	1558	1	14.5494	0.000164572	0.0462749
	Gr25	S7_244455030	7	1742	2	9.02275	0.000204732	0.12424
	Gr40	S7_245349068	7	1784	1	12.6916	0.000546168	0.106952
	Gr15	S8_103576468	8	445	1	12.4289	0.000475343	0.0330516
	Gr20	S8_119314147	8	513	1	11.359	0.000818774	0.0247771
	Gr10	S8_135823555	8	758	1	12.9544	0.000389217	0.0531569
	Gr20	S8_140480324	8	1013	2	8.17841	0.000321616	0.0334813
	Gr15	S9_649935	9	33	2	8.4069	0.000268947	0.0454952
	Gr15	S9_662441	9	42	2	8.87078	0.000186048	0.0589674
	Gr5	S9_3046534	9	142	2	8.42905	0.000240402	0.0225493
	Gr5	S9_35876497	9	554	2	7.39504	0.000661954	0.0211082
	Gr10	S9_5063075	9	224	2	7.29088	0.000805051	0.0463779
	Gr20	S9_5554728	9	243	2	7.31166	0.000770984	0.04
	Gr40	S9_9652588	9	328	1	12.6112	0.000645974	0.143559
	Gr35	S9_17634866	9	434	1	11.8131	0.000635357	0.0222845
	Gr5	S9_35876530	9	556	2	7.59683	0.00054264	0.0212763
	Gr20	S9_89189769	9	818	2	8.53423	0.000234608	0.0427688
	Gr40	S9_91765981	9	824	1	13.4436	0.000389271	0.119936
	Gr40	S9_91766032	9	825	1	11.7105	0.000889694	0.110877
	Gr20	S9_93034917	9	837	2	7.3131	0.000741273	0.029376
	Gr20	S9_93034919	9	838	2	7.3131	0.000741273	0.029376
	Gr20	S9_93511314	9	844	2	7.28047	0.000767952	0.0297927
	Gr20	S9_123519499	9	959	2	7.09168	0.000929588	0.0320376
	Gr40	S9_123519504	9	960	1	15.7261	0.000129991	0.128601
	Gr40	S9_123519548	9	962	1	12.8231	0.000522218	0.112171
	Gr10	S9_149665673	9	1043	2	9.35591	0.000113515	0.0599716
	Gr10	S9_149665683	9	1044	2	7.08894	0.000976905	0.0454402
	Gr10	S9_149667391	9	1046	2	9.67878	8.37476e-05	0.0618361
	Gr20	S9_225332949	9	1309	2	10.902	2.37547e-05	0.045837
	Gr10	S9_258903739	9	1467	2	7.64183	0.000578	0.0497289
	Gr10	S9_260624003	9	1488	2	7.96457	0.000423613	0.0506663
	Gr10	S9_261986949	9	1506	1	11.3345	0.000863147	0.0377056
	Gr10	S9_261986962	9	1508	1	11.4235	0.000824273	0.0377841
	Gr35	S9_263325255	9	1571	2	7.67328	0.000521166	0.0292915
	Gr25	S9_266760740	9	1764	2	9.04258	0.000235246	0.158268
	Gr25	S9_266760750	9	1765	2	9.34986	0.000179887	0.162725
	Gr25	S9_266760751	9	1766	1	12.0996	0.00073286	0.112608
	Gr35	S9_269086460	9	1825	2	7.66482	0.00052004	0.0268812
	Gr35	S9_269690667	9	1880	1	11.4821	0.000752126	0.0201489
	Gr35	S9_269745069	9	1895	1	11.6736	0.000677766	0.0197138
	Gr35	S9_269750869	9	1897	1	11.5602	0.000719146	0.0193607
	Gr35	S9_269750877	9	1898	1	13.0361	0.000331438	0.0218326
	Gr35	S9_269767822	9	1921	1	11.8804	0.000610241	0.0211018
	Gr35	S9_269767880	9	1922	1	13.4431	0.000268748	0.0234179
	Gr5	S9_270289444	9	1957	2	9.74647	6.62466e-05	0.0262581
	Gr5	S10_374592	10	3	1	13.1568	0.000316515	0.0287179
	Gr25	S10_374592	10	3	1	17.5197	6.66217e-05	0.149116
	Gr5	S10_1463404	10	114	2	7.89919	0.000401007	0.0203296
	Gr25	S10_3296429	10	207	2	8.06278	0.000506986	0.113209
	Gr25	S10_3296503	10	209	2	8.07528	0.000503169	0.113392
	Gr25	S10_3296512	10	210	2	8.05562	0.000513829	0.113122
	Gr15	S10_4629748	10	258	2	7.45998	0.000667785	0.0435321
	Gr15	S10_7916181	10	305	1	13.67	0.000259777	0.0522431
	Gr15	S10_10676102	10	347	1	12.1918	0.000538846	0.0332707
	Gr5	S10_16302829	10	405	2	8.34433	0.000261632	0.0222996
	Gr5	S10_78267199	10	660	2	8.19217	0.000302945	0.021341
	Gr15	S10_93849755	10	697	2	7.44136	0.000685521	0.0409249
	Gr15	S10_99348983	10	708	2	9.813	6.99752e-05	0.0513144
	Gr40	S10_112444693	10	745	1	14.4267	0.000239174	0.127476
	Gr35	S10_172254786	10	951	1	12.3152	0.000506578	0.0307747
	Gr10	S10_175598115	10	964	2	8.31326	0.000307605	0.0547754
	Gr20	S10_176462427	10	970	2	9.42628	9.7645e-05	0.0404273
	Gr30	S10_180492501	10	978	1	14.3405	0.000223926	0.101317
	Gr20	S10_185084966	10	1025	2	7.76284	0.000483117	0.0324143
	Gr15	S10_194382960	10	1110	1	12.8451	0.000388916	0.0380976
	Gr40	S10_213436385	10	1284	2	13.1633	8.21248e-06	0.243686
	Gr40	S10_213436443	10	1287	2	17.0189	3.96229e-07	0.302229
	Gr35	S10_231431655	10	1845	2	8.9111	0.000153941	0.0300598
	Gr15	S10_232115955	10	1886	1	14.2943	0.000182813	0.039929
	Gr5	S10_232860811	10	1911	2	9.98354	5.47701e-05	0.0319349
	Gr5	S10_233044634	10	1921	2	7.23876	0.000773974	0.0222847
	Gr25	S10_233265978	10	1949	2	9.69199	0.00012671	0.176126
	Gr25	S11_2285707	11	84	2	8.98882	0.000202528	0.110025
	Gr5	S11_2598038	11	116	2	17.0587	5.65136e-08	0.0450434
	Gr40	S11_28368211	11	613	1	11.4461	0.000961462	0.0870526
	Gr35	S11_54678004	11	745	2	8.42443	0.000247994	0.0292746
	Gr25	S11_152967951	11	1030	2	10.9384	4.41605e-05	0.201462
	Gr5	S11_211867352	11	1281	2	16.9059	8.08906e-08	0.0674355
	Gr5	S11_213608267	11	1304	2	7.02087	0.000958363	0.0203327
	Gr25	S11_249590328	11	1499	2	7.93205	0.000561913	0.140855
	Gr25	S11_251146333	11	1513	2	9.78902	0.000102853	0.123579
	Gr15	S11_253783755	11	1560	1	16.1302	7.16333e-05	0.043223
	Gr15	S11_257151051	11	1617	2	9.88008	7.75308e-05	0.080577
	Gr15	S11_257213134	11	1622	1	20.4493	8.21282e-06	0.0535489
	Gr20	S11_258214443	11	1696	2	8.0438	0.000373264	0.0381634
	Gr15	S11_260908303	11	1862	2	7.19604	0.000859423	0.0386601
	Gr40	S11_265898841	11	2046	1	11.5925	0.0009199	0.104638
	Gr40	S12_2792525	12	120	1	16.0928	0.00010441	0.122652
	Gr40	S12_2792536	12	123	1	16.0928	0.00010441	0.122652
	Gr40	S12_2792561	12	125	1	16.8765	7.28908e-05	0.128877
	Gr20	S12_12917733	12	478	2	7.08533	0.000939126	0.0333091
	Gr15	S12_13096904	12	497	1	12.1628	0.00054617	0.0319898
	Gr15	S12_13333794	12	510	1	12.1475	0.000548927	0.0317915
	Gr25	S12_17593725	12	562	2	13.7832	3.75833e-06	0.239608
	Gr5	S12_157746363	12	1225	2	7.52192	0.00060524	0.0280616
	Gr40	S12_204669615	12	1408	1	15.0431	0.000180949	0.12455
	Gr5	S12_204672776	12	1409	2	7.1051	0.000894312	0.0239611
	Gr40	S12_208055535	12	1429	1	13.6909	0.000321571	0.106886
	Gr10	S12_220200243	12	1510	1	12.69	0.000433407	0.0437111

## Sheet: Table S2
	Total associations on each chromosome (or highly significant assoc.)
		Chromosomes
		1	2	3	4	5	6	7	8	9	10	11	12	Total
	1-5 Yr	6(4)	2		2(1)	3	2(1)	4(2)		4	6	3(2)	2	34(10)
	6-10 yr	1	3	2	1	2	2	3	1	8	1		1	25
	11-15 yr	5	1	2	4	1	1	1	2	2	7	4(1)	2	31(1)
	16-20 yr	2	3	2	5	2	5(1)	3	1	7(1)	2	1	1	35(2)
	21-25 yr	2	4	1	3(2)	4	2	6(2)		3	5	8	1(1)	39(5)
	26-30 yr			3	1		1(1)	1			1(1)			7(2)
	31-35 yr		2	1	2		2	2		9	2	1		21
	36-40 yr	3	1	2	5	1	4	1		5	3(2)	2	5	32(2)
	Total	19(4)	16	13	23(2)	13	19(3)	21(4)	4	38(1)	27(3)	19(3)	12(1)	224
	4 common markers to different treatments
	*Numbers in brackets indicate highly siginficant assoociations

## Sheet: Table S3
	Trait	SNP	Chr	Pos	p-value	MarkerR2	Types of genes based on function	Candidate gene annotation
	Gr25	S1_133318	1	1	7.80322e-05	0.123657	Transcription factor gene	B3 domain-containing transcription factor NGA1 isoform X2 [Capsicum annuum]
	Gr15	S1_580484	1	43	0.000688109	0.0398961	stress associated proteins/enzymes/ genes	serine/threonine-protein kinase BLUS1 isoform X2 [Capsicum annuum]
	Gr15	S1_1435091	1	98	0.000426195	0.0461976	stress associated proteins/enzymes/ genes	3-oxoacyl-[acyl-carrier-protein] synthase I, chloroplastic, partial [Capsicum annuum]
	Gr15	S1_1435099	1	100	0.00050523	0.0444877	stress associated proteins/enzymes/ genes	3-oxoacyl-[acyl-carrier-protein] synthase I, chloroplastic, partial [Capsicum annuum]
	Gr15	S1_1921287	1	131	0.000162449	0.0512747	stress associated proteins/enzymes/ genes	Phosphatidylinositol 4-kinase gamma 2 [Capsicum baccatum]
	Gr5	S1_4001798	1	287	0.000195073	0.0313411	Transcription factor gene	Transcription factor EGL1 [Capsicum annuum]
	Gr5	S1_4807264	1	324	6.18196e-06	0.0315806	Uncharacterized/ hypothetical protein	hypothetical protein BC332_00306 [Capsicum chinense]
	Gr5	S1_4807335	1	326	1.93249e-05	0.0285208	Uncharacterized/ hypothetical protein	hypothetical protein BC332_00306 [Capsicum chinense]
	Gr5	S1_7853500	1	459	5.53577e-08	0.0425849	stress associated proteins/enzymes/ genes	subtilisin-like protease 4 [Capsicum annuum
	Gr10	S1_20831780	1	831	0.000937205	0.0385684	stress associated proteins/enzymes/ genes	Serine/threonine-protein kinase [Capsicum chinense]
	Gr20	S1_45012690	1	1117	9.3203e-05	0.0380442	Uncharacterized/ hypothetical protein	hypothetical protein H5410_042654 [Solanum commersonii]
	Gr5	S1_74445738	1	1504	0.000239927	0.021091	Uncharacterized/ hypothetical protein	hypothetical protein CQW23_20580 [Capsicum baccatum]
	Gr20	S1_104412538	1	1678	0.0003731	0.0363584	growth and development related genes	Expansin-A15 [Capsicum annuum]
	Gr40	S1_131487084	1	1781	0.000439092	0.145613	Uncharacterized/ hypothetical protein	hypothetical protein BC332_02208 [Capsicum chinense]
	Gr40	S1_131487105	1	1783	0.000168891	0.158647	Uncharacterized/ hypothetical protein	hypothetical protein BC332_02208 [Capsicum chinense]
	Gr40	S2_59895267	2	322	0.000953648	0.0864295	stress associated proteins/enzymes/ genes	putative leucine-rich repeat receptor-like protein kinase [Capsicum annuum]
	Gr25	S2_117264835	2	766	0.000437179	0.122897	stress associated proteins/enzymes/ genes	putative uroporphyrinogen decarboxylase, chloroplastic-like [Capsicum annuum]
	Gr35	S2_133404674	2	1021	0.000249533	0.0258765	Uncharacterized/ hypothetical protein	PREDICTED: uncharacterized mitochondrial protein AtMg00810-like [Nicotiana tabacum]
	Gr5	S2_140611561	2	1296	0.00059105	0.0213782	Uncharacterized/ hypothetical protein	hypothetical protein FXO37_35135 [Capsicum annuum]
	Gr10	S2_140816016	2	1313	0.000633425	0.041223	Uncharacterized/ hypothetical protein	hypothetical protein FXO37_25862 [Capsicum annuum]
	Gr20	S2_149816698	2	1703	0.000209151	0.0359964	Transporter protein genes	Vacuolar-sorting receptor 1 [Capsicum chinense]
	Gr15	S2_157010230	2	2065	0.000285061	0.0444597	stress associated proteins/enzymes/ genes	putative aspartic proteinase nepenthesin-2-like [Capsicum annuum]
	Gr35	S2_157010230	2	2065	1.08004e-05	0.0399651	stress associated proteins/enzymes/ genes	putative aspartic proteinase nepenthesin-2-like [Capsicum annuum]
	Gr20	S2_161766075	2	2332	0.000194482	0.0353817	stress associated proteins/enzymes/ genes	CDPK-related kinase 5 [Capsicum annuum]
	Gr5	S2_165679965	2	2587	0.000364156	0.027694	stress associated proteins/enzymes/ genes	protein arginine methyltransferase NDUFAF7 homolog, mitochondrial [Capsicum annuum]
	Gr25	S2_165845425	2	2592	0.000243127	0.110457	Transporter protein genes	THO complex subunit 2-like [Capsicum annuum]
	Gr25	S2_165845447	2	2593	0.000216218	0.113358	Transporter protein genes	THO complex subunit 2-like [Capsicum annuum]
	Gr30	S3_6123055	3	240	0.000975672	0.0830014	Uncharacterized/ hypothetical protein	Uncharacterized/ hypothetical protein
	Gr30	S3_6123073	3	241	0.000975672	0.0830014	Uncharacterized/ hypothetical protein	Uncharacterized/ hypothetical protein
	Gr30	S3_6123105	3	242	0.000797034	0.0840839	Uncharacterized/ hypothetical protein	Uncharacterized/ hypothetical protein
	Gr10	S3_7025630	3	322	0.000263081	0.0668814	Uncharacterized/ hypothetical protein	Uncharacterized/ hypothetical protein
	Gr10	S3_7697933	3	355	0.000343381	0.0571542	stress associated proteins/enzymes/ genes	Chalcone synthase 1B [Capsicum chinense]
	Gr25	S3_12004386	3	528	0.000944004	0.139748	Transcription factor gene	Ethylene-responsive transcription factor 4 [Capsicum baccatum]
	Gr20	S3_14649264	3	564	0.00089077	0.0270036	Transporter protein genes	putative Cation/H+ exchanger 4 [Hibiscus syriacus]
	Gr15	S3_144793446	3	1408	0.00038157	0.0402378	Uncharacterized/ hypothetical protein	Uncharacterized/ hypothetical protein
	Gr15	S3_145194851	3	1410	0.000149495	0.0384656	stress associated proteins/enzymes/ genes	NADH dehydrogenase [ubiquinone] flavoprotein 2, mitochondrial [Capsicum annuum]
	Gr5	S4_87371	4	32	0.00052494	0.0194101	stress associated proteins/enzymes/ genes	sulfated surface glycoprotein 185 isoform X1 [Capsicum annuum]
	Gr25	S4_124426	4	56	0.000809989	0.109421	growth and development related genes	3-ketoacyl-CoA synthase 19 [Capsicum annuum]
	Gr15	S4_5768753	4	246	0.00096422	0.0305445	growth and development related genes	putative acyl-activating enzyme 9-like [Capsicum annuum]
	Gr35	S4_7687709	4	266	0.00024574	0.0304669	stress associated proteins/enzymes/ genes	5'-adenylylsulfate reductase 1, chloroplastic [Capsicum chinense]
	Gr15	S4_15009085	4	516	7.617e-05	0.0456305	growth and development related genes	early nodulin-93 isoform X2 [Capsicum annuum]
	Gr40	S4_22059426	4	585	0.000707024	0.0947935	Uncharacterized/ hypothetical protein	Uncharacterized/ hypothetical protein
	Gr40	S4_22059449	4	588	0.000707024	0.0947935	Uncharacterized/ hypothetical protein	Uncharacterized/ hypothetical protein
	Gr40	S4_22059452	4	589	0.000707024	0.0947935	Uncharacterized/ hypothetical protein	Uncharacterized/ hypothetical protein
	Gr25	S4_28351186	4	611	1.00406e-06	0.174076	Transporter protein genes	LOW QUALITY PROTEIN: vacuolar protein sorting-associated protein 8 homolog [Capsicum annuum]
	Gr25	S4_28351189	4	612	6.03341e-07	0.182067	Transporter protein genes	LOW QUALITY PROTEIN: vacuolar protein sorting-associated protein 8 homolog [Capsicum annuum]
	Gr15	S4_31970625	4	636	0.000273286	0.0520674	Uncharacterized/ hypothetical protein	Uncharacterized/ hypothetical protein
	Gr20	S4_78577766	4	774	0.000852004	0.0245581	Uncharacterized/ hypothetical protein	Uncharacterized/ hypothetical protein
	Gr20	S4_157973847	4	960	0.000159468	0.0427493	Uncharacterized/ hypothetical protein	Uncharacterized/ hypothetical protein
	Gr40	S4_166381957	4	1016	0.000649589	0.0991525	Uncharacterized/ hypothetical protein	Uncharacterized/ hypothetical protein
	Gr10	S4_209765879	4	1322	0.000701964	0.0514941	Transcription factor gene	Transcription factor TGA7 [Capsicum annuum]
	Gr35	S4_227799594	4	1585	0.000670288	0.025539	Uncharacterized/ hypothetical protein	Uncharacterized/ hypothetical protein
	Gr5	S4_233060008	4	1704	3.71176e-05	0.0276297	growth and development related genes	protein DA1 isoform X1 [Capsicum annuum]
	Gr20	S4_239684314	4	1975	0.000830277	0.0275339	Uncharacterized/ hypothetical protein	Uncharacterized/ hypothetical protein
	Gr20	S5_9907787	5	413	0.000624565	0.0238042	Uncharacterized/ hypothetical protein	Uncharacterized/ hypothetical protein
	Gr15	S5_14262255	5	479	0.000364896	0.0505404	growth and development related genes	GRF1-interacting factor 1 [Capsicum chinense]
	Gr10	S5_24462479	5	629	0.000606516	0.042512	stress associated proteins/enzymes/ genes	putative LRR receptor-like serine/threonine-protein kinase-like [Capsicum annuum]
	Gr10	S5_26823246	5	648	0.000654058	0.0502437	stress associated proteins/enzymes/ genes	LOW QUALITY PROTEIN: histone acetyltransferase HAC1-like [Capsicum annuum]
	Gr20	S5_26823246	5	648	0.000709666	0.0314504	stress associated proteins/enzymes/ genes	LOW QUALITY PROTEIN: histone acetyltransferase HAC1-like [Capsicum annuum]
	Gr5	S5_85035082	5	848	0.000262135	0.0218034	stress associated proteins/enzymes/ genes	ATP synthase subunit beta, chloroplastic [Capsicum chinense]
	Gr5	S5_108539964	5	932	0.000310955	0.0163861	stress associated proteins/enzymes/ genes	putative GDSL esterase/lipase-like [Capsicum annuum]
	Gr25	S5_226924789	5	1362	8.87758e-05	0.144265	Transcription factor gene	scarecrow-like protein 30 [Capsicum annuum]
	Gr25	S5_237978236	5	1741	0.000557032	0.0973535	stress associated proteins/enzymes/ genes	protein ACCELERATED CELL DEATH 6 [Capsicum annuum]
	Gr25	S5_237978262	5	1742	0.000559453	0.0974035	stress associated proteins/enzymes/ genes	ankyrin repeat-containing protein ITN1 [Capsicum annuum]
	Gr40	S5_238134029	5	1782	0.000464586	0.119784	stress associated proteins/enzymes/ genes	putative ankyrin repeat-containing protein-like isoform 2 [Capsicum annuum]
	Gr40	S6_1150637	6	86	0.000285838	0.109382	growth and development related genes	11S globulin seed storage protein Ana o 2.0101 [Capsicum annuum]
	Gr15	S6_1386331	6	114	0.00054467	0.0441725	Transporter protein genes	Protein TRANSPORT INHIBITOR RESPONSE 1 [Capsicum annuum]
	Gr35	S6_160945410	6	1009	0.000327569	0.0218104	growth and development related genes	T-complex protein 1 subunit alpha [Capsicum annuum]
	Gr20	S6_182241729	6	1173	0.000592334	0.0302019	growth and development related genes	SWI/SNF complex subunit SWI3C [Capsicum annuum]
	Gr40	S6_182246997	6	1175	0.000151302	0.128547	stress associated proteins/enzymes/ genes	putative ATP synthase subunit O, mitochondrial-like [Capsicum annuum]
	Gr20	S6_196500178	6	1311	2.74284e-05	0.0414274	Uncharacterized/ hypothetical protein	Uncharacterized/ hypothetical protein
	Gr10	S6_196787696	6	1318	0.000345704	0.0521012	stress associated proteins/enzymes/ genes	ribose-phosphate pyrophosphokinase 1-like [Nicotiana tomentosiformis]
	Gr10	S6_197262623	6	1325	0.000961217	0.0545023	Uncharacterized/ hypothetical protein	Uncharacterized/ hypothetical protein
	Gr20	S6_198842013	6	1335	0.000419433	0.0367677	Transporter protein genes	putative Sodium-dependent phosphate transport protein [Capsicum annuum]
	Gr30	S6_203093577	6	1371	5.40429e-05	0.143654	Uncharacterized/ hypothetical protein	Uncharacterized/ hypothetical protein
	Gr5	S6_204455217	6	1412	0.000283803	0.0211998	stress associated proteins/enzymes/ genes	Chloroplast envelope quinone oxidoreductase homolog [Capsicum annuum]
	Gr25	S6_213563914	6	1662	0.000602421	0.119022	growth and development related genes	Beta-galactosidase [Capsicum chinense]
	Gr5	S6_223613509	6	1857	4.10719e-05	0.025462	growth and development related genes	rhamnogalacturonan I rhamnosyltransferase 1 [Capsicum annuum]
	Gr40	S6_223775924	6	1868	0.000950293	0.0942623	Uncharacterized/ hypothetical protein	Uncharacterized/ hypothetical protein
	Gr40	S6_223775987	6	1869	0.000950293	0.0942623	Uncharacterized/ hypothetical protein	Uncharacterized/ hypothetical protein
	Gr5	S7_8140866	7	212	0.000718817	0.019235	growth and development related genes	Ubiquitin carboxyl-terminal hydrolase 23 [Capsicum annuum]
	Gr25	S7_8830422	7	228	2.55296e-05	0.165404	stress associated proteins/enzymes/ genes	NADP-dependent glyceraldehyde-3-phosphate dehydrogenase [Capsicum annuum]
	Gr10	S7_13703435	7	402	0.000232784	0.0548739	Transporter protein genes	probable protein phosphatase 2C 27 [Capsicum annuum]
	Gr15	S7_42146593	7	628	0.000168682	0.0559007	stress associated proteins/enzymes/ genes	putative pentatricopeptide repeat-containing protein, mitochondrial-like [Capsicum annuum]
	Gr25	S7_42146593	7	628	1.38407e-06	0.207366	stress associated proteins/enzymes/ genes	putative pentatricopeptide repeat-containing protein, mitochondrial-like [Capsicum annuum]
	Gr30	S7_42146593	7	628	0.000476066	0.105249	stress associated proteins/enzymes/ genes	putative pentatricopeptide repeat-containing protein, mitochondrial-like [Capsicum annuum]
	Gr25	S7_157986416	7	915	0.000126129	0.13284	stress associated proteins/enzymes/ genes	ATP synthase subunit 9, mitochondrial, partial [Capsicum annuum]
	Gr20	S7_205907679	7	1126	0.000577198	0.0251757	stress associated proteins/enzymes/ genes	L-ascorbate oxidase -like protein [Capsicum chinense]
	Gr20	S7_231905496	7	1375	0.000375221	0.0276843	growth and development related genes	probable rhamnogalacturonate lyase B isoform X3 [Capsicum annuum]
	Gr5	S7_238291330	7	1480	4.61432e-06	0.0311238	stress associated proteins/enzymes/ genes	ubiquitin carboxyl-terminal hydrolase 15 [Capsicum annuum]
	Gr5	S7_239288052	7	1520	0.000730419	0.0187369	stress associated proteins/enzymes/ genes	mitogen-activated protein kinase 19 [Capsicum annuum]
	Gr35	S7_239355721	7	1523	0.000852492	0.0189633	stress associated proteins/enzymes/ genes	alpha,alpha-trehalose-phosphate synthase [UDP-forming] 1 isoform X1 [Capsicum annuum]
	Gr10	S7_240098468	7	1558	0.000164572	0.0462749	growth and development related genes	protein GRAVITROPIC IN THE LIGHT 1 [Capsicum annuum]
	Gr25	S7_244455030	7	1742	0.000204732	0.12424	growth and development related genes	COP9 signalosome complex subunit 8-like [Capsicum annuum]
	Gr40	S7_245349068	7	1784	0.000546168	0.106952	stress associated proteins/enzymes/ genes	1-acyl-sn-glycerol-3-phosphate acyltransferase [Capsicum chinense]
	Gr15	S8_103576468	8	445	0.000475343	0.0330516	Uncharacterized/ hypothetical protein	Uncharacterized/ hypothetical protein
	Gr20	S8_119314147	8	513	0.000818774	0.0247771	stress associated proteins/enzymes/ genes	putative syntaxin-32-like [Capsicum annuum]
	Gr20	S8_140480324	8	1013	0.000321616	0.0334813	stress associated proteins/enzymes/ genes	Cysteine synthase [Capsicum baccatum]
	Gr15	S9_649935	9	33	0.000268947	0.0454952	stress associated proteins/enzymes/ genes	putative solute carrier family 35 member F1-like [Capsicum annuum]
	Gr15	S9_662441	9	42	0.000186048	0.0589674	Transcription factor gene	Transcription initiation factor TFIID subunit 12 [Capsicum annuum]
	Gr5	S9_3046534	9	142	0.000240402	0.0225493	Uncharacterized/ hypothetical protein	Uncharacterized/ hypothetical protein
	Gr10	S9_5063075	9	224	0.000805051	0.0463779	stress associated proteins/enzymes/ genes	3-oxoacyl-[acyl-carrier-protein] synthase III, chloroplastic [Capsicum annuum]
	Gr20	S9_5554728	9	243	0.000770984	0.04	growth and development related genes	Cell division cycle protein 48 -like protein [Capsicum annuum]
	Gr35	S9_17634866	9	434	0.000635357	0.0222845	stress associated proteins/enzymes/ genes	3-ketoacyl-CoA synthase 5-like, partial [Capsicum annuum]
	Gr5	S9_35876497	9	554	0.000661954	0.0211082	stress associated proteins/enzymes/ genes	putative ATP synthase subunit O, mitochondrial-like [Capsicum annuum]
	Gr5	S9_35876530	9	556	0.00054264	0.0212763	stress associated proteins/enzymes/ genes	putative ATP synthase subunit O, mitochondrial-like [Capsicum annuum]
	Gr40	S9_91765981	9	824	0.000389271	0.119936	stress associated proteins/enzymes/ genes	putative salicylate O-methyltransferase-like [Capsicum annuum]
	Gr40	S9_91766032	9	825	0.000889694	0.110877	stress associated proteins/enzymes/ genes	putative salicylate O-methyltransferase-like [Capsicum annuum]
	Gr20	S9_93034917	9	837	0.000741273	0.029376	stress associated proteins/enzymes/ genes	putative insulin-degrading enzyme-like isoform X2 [Capsicum annuum]
	Gr20	S9_93034919	9	838	0.000741273	0.029376	stress associated proteins/enzymes/ genes	putative superoxide dismutase [Mn], mitochondrial-like [Capsicum annuum]
	Gr20	S9_123519499	9	959	0.000929588	0.0320376	stress associated proteins/enzymes/ genes	putative adenylate isopentenyltransferase 5, chloroplastic-like [Capsicum annuum]
	Gr40	S9_123519504	9	960	0.000129991	0.128601	stress associated proteins/enzymes/ genes	putative adenylate isopentenyltransferase 5, chloroplastic-like [Capsicum annuum]
	Gr10	S9_149665673	9	1043	0.000113515	0.0599716	stress associated proteins/enzymes/ genes	mRNA-capping enzyme [Capsicum annuum]
	Gr10	S9_149665683	9	1044	0.000976905	0.0454402	stress associated proteins/enzymes/ genes	mRNA-capping enzyme [Capsicum annuum]
	Gr10	S9_258903739	9	1467	0.000578	0.0497289	Transcription factor gene	myb family transcription factor EFM [Capsicum annuum]
	Gr10	S9_260624003	9	1488	0.000423613	0.0506663	Transcription factor gene	Mediator of RNA polymerase II transcription subunit 17 [Capsicum annuum]
	Gr10	S9_261986949	9	1506	0.000863147	0.0377056	Transporter protein genes	ABC transporter A family member 2 [Capsicum annuum]
	Gr10	S9_261986962	9	1508	0.000824273	0.0377841	Transporter protein genes	ABC transporter A family member 2 [Capsicum annuum]
	Gr35	S9_263325255	9	1571	0.000521166	0.0292915	stress associated proteins/enzymes/ genes	G-type lectin S-receptor-like serine/threonine-protein kinase LECRK2 [Capsicum annuum]
	Gr25	S9_266760740	9	1764	0.000235246	0.158268	stress associated proteins/enzymes/ genes	probable disease resistance protein At4g27220 [Capsicum annuum]
	Gr25	S9_266760750	9	1765	0.000179887	0.162725	Uncharacterized/ hypothetical protein	Uncharacterized/ hypothetical protein
	Gr25	S9_266760751	9	1766	0.00073286	0.112608	Uncharacterized/ hypothetical protein	Uncharacterized/ hypothetical protein
	Gr35	S9_269086460	9	1825	0.00052004	0.0268812	stress associated proteins/enzymes/ genes	Serine/threonine-protein kinase [Capsicum annuum]
	Gr35	S9_269690667	9	1880	0.000752126	0.0201489	stress associated proteins/enzymes/ genes	ATPase 8, plasma membrane-type [Capsicum annuum]
	Gr35	S9_269745069	9	1895	0.000677766	0.0197138	Uncharacterized/ hypothetical protein	Uncharacterized/ hypothetical protein
	Gr35	S9_269767822	9	1921	0.000610241	0.0211018	Uncharacterized/ hypothetical protein	Uncharacterized/ hypothetical protein
	Gr35	S9_269767880	9	1922	0.000268748	0.0234179	Uncharacterized/ hypothetical protein	Uncharacterized/ hypothetical protein
	Gr5	S9_270289444	9	1957	6.62466e-05	0.0262581	stress associated proteins/enzymes/ genes	putative eukaryotic translation initiation factor isoform 4G-1-like isoform 1 [Capsicum annuum]
	Gr25	S10_374592	10	3	6.66217e-05	0.149116	stress associated proteins/enzymes/ genes	putative histone H3.3-like [Capsicum annuum]
	Gr5	S10_374592	10	3	0.000316515	0.0287179	stress associated proteins/enzymes/ genes	putative histone H3.3-like [Capsicum annuum]
	Gr5	S10_1463404	10	114	0.000401007	0.0203296	stress associated proteins/enzymes/ genes	putative EH domain-containing protein 1-like isoform X1 [Capsicum annuum]
	Gr25	S10_3296429	10	207	0.000506986	0.113209	Uncharacterized/ hypothetical protein	Uncharacterized/ hypothetical protein
	Gr25	S10_3296503	10	209	0.000503169	0.113392	Uncharacterized/ hypothetical protein	Uncharacterized/ hypothetical protein
	Gr15	S10_10676102	10	347	0.000538846	0.0332707	stress associated proteins/enzymes/ genes	ATPase, F1 complex, gamma subunit protein [Capsicum annuum]
	Gr5	S10_16302829	10	405	0.000261632	0.0222996	Transcription factor gene	high mobility group B protein 6 [Capsicum annuum]
	Gr5	S10_78267199	10	660	0.000302945	0.021341	stress associated proteins/enzymes/ genes	heterogeneous nuclear ribonucleoprotein Q isoform X2 [Capsicum annuum]
	Gr15	S10_93849755	10	697	0.000685521	0.0409249	stress associated proteins/enzymes/ genes	Pleiotropic drug resistance protein 1 [Capsicum annuum]
	Gr15	S10_99348983	10	708	6.99752e-05	0.0513144	Transporter protein genes	probable protein phosphatase 2C 28 isoform X2 [Capsicum annuum]
	Gr40	S10_112444693	10	745	0.000239174	0.127476	stress associated proteins/enzymes/ genes	N-carbamoylputrescine amidase [Capsicum annuum]
	Gr10	S10_175598115	10	964	0.000307605	0.0547754	stress associated proteins/enzymes/ genes	LOW QUALITY PROTEIN: ATP-dependent zinc metalloprotease FTSH 8, mitochondrial [Capsicum annuum]
	Gr30	S10_180492501	10	978	0.000223926	0.101317	Uncharacterized/ hypothetical protein	Uncharacterized/ hypothetical protein
	Gr20	S10_185084966	10	1025	0.000483117	0.0324143	stress associated proteins/enzymes/ genes	protein IQ-DOMAIN 2 [Capsicum annuum]
	Gr40	S10_213436385	10	1284	8.21248e-06	0.243686	Uncharacterized/ hypothetical protein	Uncharacterized/ hypothetical protein
	Gr40	S10_213436443	10	1287	3.96229e-07	0.302229	Uncharacterized/ hypothetical protein	Uncharacterized/ hypothetical protein
	Gr35	S10_231431655	10	1845	0.000153941	0.0300598	stress associated proteins/enzymes/ genes	cox19 family protein [Capsicum annuum]
	Gr15	S10_232115955	10	1886	0.000182813	0.039929	Transcription factor gene	Transcription initiation factor IIB [Capsicum annuum]
	Gr5	S10_232860811	10	1911	5.47701e-05	0.0319349	Uncharacterized/ hypothetical protein	Uncharacterized/ hypothetical protein
	Gr5	S10_233044634	10	1921	0.000773974	0.0222847	growth and development related genes	protein LE25 [Capsicum annuum]
	Gr25	S10_233265978	10	1949	0.00012671	0.176126	Uncharacterized/ hypothetical protein	Uncharacterized/ hypothetical protein
	Gr25	S11_152967951	11	1030	4.41605e-05	0.201462	stress associated proteins/enzymes/ genes	putative flavin-containing monooxygenase 1-like [Capsicum annuum]
	Gr5	S11_211867352	11	1281	8.08906e-08	0.0674355	Transporter protein genes	THO complex subunit 2-like [Capsicum annuum]
	Gr5	S11_213608267	11	1304	0.000958363	0.0203327	Uncharacterized/ hypothetical protein	Uncharacterized/ hypothetical protein
	Gr25	S11_249590328	11	1499	0.000561913	0.140855	Transporter protein genes	putative non-specific lipid-transfer protein-like protein-like, partial [Capsicum annuum]
	Gr25	S11_251146333	11	1513	0.000102853	0.123579	Uncharacterized/ hypothetical protein	Uncharacterized/ hypothetical protein
	Gr15	S11_253783755	11	1560	7.16333e-05	0.043223	Uncharacterized/ hypothetical protein	Uncharacterized/ hypothetical protein
	Gr15	S11_257151051	11	1617	7.75308e-05	0.080577	growth and development related genes	protein YAE1 isoform X3 [Capsicum annuum]
	Gr15	S11_257213134	11	1622	8.21282e-06	0.0535489	stress associated proteins/enzymes/ genes	putative F-box protein-like [Capsicum annuum]
	Gr20	S11_258214443	11	1696	0.000373264	0.0381634	Uncharacterized/ hypothetical protein	Uncharacterized/ hypothetical protein
	Gr15	S11_260908303	11	1862	0.000859423	0.0386601	stress associated proteins/enzymes/ genes	shugoshin-1 [Capsicum annuum]
	Gr40	S11_265898841	11	2046	0.0009199	0.104638	Uncharacterized/ hypothetical protein	Uncharacterized/ hypothetical protein
	Gr40	S12_2792525	12	120	0.00010441	0.122652	Transporter protein genes	Tonoplast dicarboxylate transporter [Capsicum annuum]
	Gr40	S12_2792536	12	123	0.00010441	0.122652	Transporter protein genes	Tonoplast dicarboxylate transporter [Capsicum annuum]
	Gr40	S12_2792561	12	125	7.28908e-05	0.128877	Transporter protein genes	Tonoplast dicarboxylate transporter [Capsicum annuum]
	Gr15	S12_13333794	12	510	0.000548927	0.0317915	Transporter protein genes	CMP-sialic acid transporter 4 [Capsicum annuum]
	Gr25	S12_17593725	12	562	3.75833e-06	0.239608	stress associated proteins/enzymes/ genes	pleiotropic drug resistance protein 2-like [Capsicum annuum]
	Gr5	S12_157746363	12	1225	0.00060524	0.0280616	stress associated proteins/enzymes/ genes	5'-3' exoribonuclease 4 isoform X5 [Capsicum annuum]

## Sheet: Table S4
	Trait	SNP	Chr	Pos	p-value	MarkerR2	Candidate gene annotation	Function	Reference	Previously reported
	Gr25	S1_133318	1	1	7.80322e-05	0.123657	B3 domain-containing transcription factor NGA1 isoform X2 [Capsicum annuum]	B3 family is a class of TFs. NGA TFs are mainly involved in developing pistils; they are also involved in regulating the shape and size of lateral organs such as leaves and petals and the regulation of seed size	Salava, H., Thula, S., Sánchez, A. S., Nodzyński, T., & Maghuly, F. (2022). Genome Wide Identification and Annotation of NGATHA Transcription Factor Family in Crop Plants. International Journal of Molecular Sciences, 23(13), 7063.
	Gr15	S1_580484	1	43	0.000688109	0.0398961	serine/threonine-protein kinase BLUS1 isoform X2 [Capsicum annuum]	Blue light signalling 1 (BLUS1) is the downstream target of phototropins in high temperature mediated stomatal opening	Driesen, E., Van den Ende, W., De Proft, M., & Saeys, W. (2020). Influence of environmental factors light, CO2, temperature, and relative humidity on stomatal opening and development: A review. Agronomy, 10(12), 1975.
	Gr15	S1_1435091	1	98	0.000426195	0.0461976	3-oxoacyl-[acyl-carrier-protein] synthase I, chloroplastic, partial [Capsicum annuum]	ACPs are a central cofactor for de novo fatty acid synthesis, acyl chain modification, and chain-length termination during lipid biosynthesis in living organisms. Different ACP isoforms have been found to be responsible for fatty acid biosynthesis and lipid for specific purpose in plants	Li, M. J., Wang, X. J., Su, L., Bi, Y. P., & Wan, S. B. (2010). Characterization of Five Putative Acyl Carrier Protein (ACP) Isoforms from Developing Seeds of Arachis hypogaea L. Plant molecular biology reporter, 28(3), 365-372.	for insect resistance by Arif, M. A. R., Waheed, M. Q., Lohwasser, U., Shokat, S., Alqudah, A. M., Volkmar, C., & Börner, A. (2022). Genetic Insight Into the Insect Resistance in Bread Wheat Exploiting the Untapped Natural Diversity. Frontiers in Genetics, 13, 828905-828905.
	Gr15	S1_1435099	1	100	0.00050523	0.0444877
	Gr15	S1_1921287	1	131	0.000162449	0.0512747	Phosphatidylinositol 4-kinase gamma 2 [Capsicum baccatum]	Phosphorylation of phosphatidylinositol (PI) to PI 4-phosphate is one of the key reactions in the production of phosphoinositides, lipid regulators of several cellular functions	Balla, A., Tuymetova, G., Barshishat, M., Geiszt, M., & Balla, T. (2002). Characterization of type II phosphatidylinositol 4-kinase isoforms reveals association of the enzymes with endosomal vesicular compartments. Journal of Biological Chemistry, 277(22), 20041-20050.
	Gr5	S1_4001798	1	287	0.000195073	0.0313411	Transcription factor EGL1 [Capsicum annuum]	EGL1 may play an important role in anthocyanin synthesis	Zhou, Y., Mumtaz, M. A., Zhang, Y., Shu, H., Hao, Y., Lu, X., ... & Wang, Z. (2022). Response of Anthocyanin Accumulation in Pepper (Capsicum annuum) Fruit to Light Days. International Journal of Molecular Sciences, 23(15), 8357.
	Gr5	S1_4807264	1	324	6.18196e-06	0.0315806	hypothetical protein BC332_00306 [Capsicum chinense]
	Gr5	S1_4807335	1	326	1.93249e-05	0.0285208	hypothetical protein BC332_00306 [Capsicum chinense]
	Gr5	S1_7853500	1	459	5.53577e-08	0.0425849	subtilisin-like protease 4 [Capsicum annuum	Subtilisin-like proteases (subtilases) are serine proteases that plays specific roles in plant development and signaling cascades. Several subtilases are specifically induced following pathogen infection or under stress. S-nitrosylation target in potato in response to phytophthora infection	Figueiredo, A., Monteiro, F., & Sebastiana, M. (2014). Subtilisin-like proteases in plant–pathogen recognition and immune priming: a perspective. Frontiers in plant science, 5, 739.
	Gr10	S1_20831780	1	831	0.000937205	0.0385684	Serine/threonine-protein kinase [Capsicum chinense]	LRR receptor-like serine/threonine-protein kinases (RLPs) play fundamental roles in plant defense signaling cascades	Afzal, A. J., Wood, A. J., & Lightfoot, D. A. (2008). Plant receptor-like serine threonine kinases: roles in signaling and plant defense. Molecular Plant-Microbe Interactions, 21(5), 507-517.
	Gr20	S1_45012690	1	1117	9.3203e-05	0.0380442	hypothetical protein H5410_042654 [Solanum commersonii]
	Gr5	S1_74445738	1	1504	0.000239927	0.021091	hypothetical protein CQW23_20580 [Capsicum baccatum]
	Gr20	S1_104412538	1	1678	0.0003731	0.0363584	Expansin-A15 [Capsicum annuum]	Expansins facilitate in nonenzymatic cell wall loosening during several phases of plant growth and development including fruit growth, internode expansion, pollen tube growth, leaf and root development, and during abiotic stress responses.	Mayorga-Gómez, A., & Nambeesan, S. U. (2020). Temporal expression patterns of fruit-specific α-EXPANSINS during cell expansion in bell pepper (Capsicum annuum L.). BMC plant biology, 20(1), 1-12.
	Gr40	S1_131487084	1	1781	0.000439092	0.145613	hypothetical protein BC332_02208 [Capsicum chinense]
	Gr40	S1_131487105	1	1783	0.000168891	0.158647	hypothetical protein BC332_02208 [Capsicum chinense]
	Gr40	S2_59895267	2	322	0.000953648	0.0864295	putative leucine-rich repeat receptor-like protein kinase [Capsicum annuum]	It functions in protein phosphorylation and transmembrane receptor protein tyrosine kinase signaling pathway. It is an integral component of plasma membrane where it functions as ATP binding site and expressed at flowering stage and plant embryo stage in flowers or seeds.	Hanada, K., Sawada, Y., Kuromori, T., Klausnitzer, R., Saito, K., Toyoda, T., ... & Hirai, M. Y. (2011). Functional compensation of primary and secondary metabolites by duplicate genes in Arabidopsis thaliana. Molecular biology and evolution, 28(1), 377-382.	for seed longevity in wheat by Rehman Arif, M. A., & Börner, A. (2020). An SNP based GWAS analysis of seed longevity in wheat. Cereal Research Communications, 48(2), 149-156.
	Gr25	S2_117264835	2	766	0.000437179	0.122897	putative uroporphyrinogen decarboxylase, chloroplastic-like [Capsicum annuum]	Uroporphyrinogen decarboxylase (UROD) is a branch point enzyme in the biosynthesis of the tetrapyrroles. It catalyzes the decarboxylation of four acetate groups of uroporphyrinogen III to yield coproporphyrinogen III, leading to heme and chlorophyll biosynthesis.	Elder, G. H., & Roberts, A. G. (1995). Uroporphyrinogen decarboxylase. Journal of bioenergetics and biomembranes, 27(2), 207-214.
	Gr35	S2_133404674	2	1021	0.000249533	0.0258765	PREDICTED: uncharacterized mitochondrial protein AtMg00810-like [Nicotiana tabacum]
	Gr5	S2_140611561	2	1296	0.00059105	0.0213782	hypothetical protein FXO37_35135 [Capsicum annuum]
	Gr10	S2_140816016	2	1313	0.000633425	0.041223	hypothetical protein FXO37_25862 [Capsicum annuum]
	Gr20	S2_149816698	2	1703	0.000209151	0.0359964	Vacuolar-sorting receptor 1 [Capsicum chinense]	Vacuolar sorting receptors (VSRs) type I membrane proteins and are involved in the sorting and packaging of soluble vacuolar proteins into transport vesicles with the help of various accessory proteins.	Kang, H., & Hwang, I. (2014). Vacuolar sorting receptor-mediated trafficking of soluble vacuolar proteins in plant cells. Plants, 3(3), 392-408.
	Gr15	S2_157010230	2	2065	0.000285061	0.0444597	putative aspartic proteinase nepenthesin-2-like [Capsicum annuum]	The nepenthesin aspartic proteases, produced by specialized cells in the lower part of the pitchers, are primarily aimed at the digestion of prey trapped by the plant. They are the only aspartic proteases described so far in the pitcher fluid and can be enriched from the crude fluid	Kadek, A., Mrazek, H., Halada, P., Rey, M., Schriemer, D. C., & Man, P. (2014). Aspartic protease nepenthesin-1 as a tool for digestion in hydrogen/deuterium exchange mass spectrometry. Analytical Chemistry, 86(9), 4287-4294.	for seed longevity in Capsicium by Bissoli, G., Bono, M., Martínez‐Almonacid, I., Moreno‐Peris, E., Renard, J., Espinosa, A., ... & Bueso, E. (2022). Seed coat lignification level is crucial in Capsicum spp seed longevity. Physiologia Plantarum, 174(1), e13600.
	Gr35	S2_157010230	2	2065	1.08004e-05	0.0399651	putative aspartic proteinase nepenthesin-2-like [Capsicum annuum]
	Gr20	S2_161766075	2	2332	0.000194482	0.0353817	CDPK-related kinase 5 [Capsicum annuum]	Calcium dependent protien kinases related kinase activated by calcium and calmodulin.CDPKs play important roles in various physiological processes of plants, including growth and development, stress responses and hormone signaling.	Wang, J. P., Xu, Y. P., Munyampundu, J. P., Liu, T. Y., & Cai, X. Z. (2016). Calcium-dependent protein kinase (CDPK) and CDPK-related kinase (CRK) gene families in tomato: genome-wide identification and functional analyses in disease resistance. Molecular Genetics and Genomics, 291(2), 661-676.
	Gr5	S2_165679965	2	2587	0.000364156	0.027694	protein arginine methyltransferase NDUFAF7 homolog, mitochondrial [Capsicum annuum]	Protein arginine methyltransferase NDUFAF7, mitochondrial, also known as NADH:ubiquinone oxidoreductase complex assembly factor 7 (NDUFAF7), MidA, C2orf56, or PRO1853, is a protein that in humans is encoded by the NDUFAF7 gene. NDUFAF7 is a methyltransferase mitochondrial assembly enzyme involved in the assembly and stabilization of NADH dehydrogenase (ubiquinone) also known as complex I, which i…	Iyamu, I. D., Al-Hamashi, A. A., & Huang, R. (2021). A pan-inhibitor for protein arginine methyltransferase family enzymes. Biomolecules, 11(6), 854.
	Gr25	S2_165845425	2	2592	0.000243127	0.110457	THO complex subunit 2-like [Capsicum annuum]	he THO complex is a key component in the co-transcriptional formation of messenger ribonucleoparticles that are competent to be exported from the nucleus, yet its precise function is unknown. invlolves in mRNA processing and its transport from nucleaus. It also plays role in small interfering RNA-dependent processes in plants	Jimeno, S., & Aguilera, A. (2010). The THO complex as a key mRNP biogenesis factor in development and cell differentiation. Journal of Biology, 9(1), 1-3.
	Gr25	S2_165845447	2	2593	0.000216218	0.113358	THO complex subunit 2-like [Capsicum annuum]
	Gr10	S3_7025630	3	322	0.000263081	0.0668814	hypothetical protein VIGAN_02247400, partial [Vigna angularis var. angularis]
	Gr10	S3_7697933	3	355	0.000343381	0.0571542	Chalcone synthase 1B [Capsicum chinense]	Flavonoids are a kind of phenolic compound, which are secondary metabolites widely synthesized in terrestrial plants, and are important nutrients in fruits and food crops. Flavonoids perform crucial functions in plant growth, development, environmental adaptation, and response to biotic or abiotic stresses. Chalcone synthase (CHS) is a crucial rate-limiting enzyme in the flavonoid biosynthetic pa…	Hou, Q., Li, S., Shang, C., Wen, Z., Cai, X., Hong, Y., & Qiao, G. (2022). Genome-wide characterisation of chalcone synthase genes in Chinese cherry and functional characterisation of CpCHS1 under drought stress. Frontiers in Plant Science, 3054.
	Gr30	S3_6123055	3	240	0.000975672	0.0830014	hypothetical protein EJD97_019231 [Solanum chilense]
	Gr30	S3_6123073	3	241	0.000975672	0.0830014	hypothetical protein EJD97_019231 [Solanum chilense]
	Gr30	S3_6123105	3	242	0.000797034	0.0840839	hypothetical protein EJD97_019231 [Solanum chilense]
	Gr25	S3_12004386	3	528	0.000944004	0.139748	Ethylene-responsive transcription factor 4 [Capsicum baccatum]			for seed longevity in barley by Nagel, M., Vogel, H., Landjeva, S., Buck-Sorlin, G., Lohwasser, U., Scholz, U., & Börner, A. (2009). Seed conservation in ex situ genebanks—genetic studies on longevity in barley. Euphytica, 170(1), 5-14. for seed longevity in wheat by Rehman Arif, M. A., & Börner, A. (2020). An SNP based GWAS analysis of seed longevity in wheat. Cereal Research Communications, 48(…
	Gr20	S3_14649264	3	564	0.00089077	0.0270036	putative Cation/H+ exchanger 4 [Hibiscus syriacus]	Inorganic cations play decisive roles in many cellular and physiological processes and are essential components of plant nutrition. Therefore, the uptake of cations and their redistribution must be precisely controlled. Vacuolar antiporters are important elements in mediating the intracellular sequestration of these cations. These antiporters are energized by the proton gradient across the vacuol…	Manohar, M., Shigaki, T., & Hirschi, K. D. (2011). Plant cation/H+ exchangers (CAXs): biological functions and genetic manipulations. Plant Biology, 13(4), 561-569.
	Gr15	S3_144793446	3	1408	0.00038157	0.0402378	uncharacterized protein LOC107862997 [Capsicum annuum]
	Gr15	S3_145194851	3	1410	0.000149495	0.0384656	NADH dehydrogenase [ubiquinone] flavoprotein 2, mitochondrial [Capsicum annuum]			for dormancy and PHS by Arif, R., Neumann, K., Nagel, M., Kobiljski, B., Lohwasser, U., & Börner, A. (2012). An association mapping analysis of dormancy and pre-harvest sprouting in wheat. Euphytica, 188(3), 409-417.
	Gr5	S4_87371	4	32	0.00052494	0.0194101	sulfated surface glycoprotein 185 isoform X1 [Capsicum annuum]	They have the capacity to trigger the natural plant defense mechanisms by inducing Phenylalanine ammonia-lyase activity, accumulation of polyphenols and lignin contents in leaves and roots	Aitouguinane, M., El Alaoui-Talibi, Z., Rchid, H., Fendri, I., Abdelkafi, S., Ould El-Hadj, M. D., ... & El Modafar, C. (2022). A Novel Sulfated Glycoprotein Elicitor Extracted from the Moroccan Green Seaweed Codium decorticatum Induces Natural Defenses in Tomato. Applied Sciences, 12(7), 3643.
	Gr25	S4_124426	4	56	0.000809989	0.109421	3-ketoacyl-CoA synthase 19 [Capsicum annuum]	The 3-ketoacyl-CoA synthase WFL is involved in lateral organ development and cuticular wax synthesis in Medicago truncatula	Yang, T., Li, Y., Liu, Y., He, L., Liu, A., Wen, J., ... & Chen, J. (2021). The 3-ketoacyl-CoA synthase WFL is involved in lateral organ development and cuticular wax synthesis in Medicago truncatula. Plant Molecular Biology, 105(1), 193-204.
	Gr15	S4_5768753	4	246	0.00096422	0.0305445	putative acyl-activating enzyme 9-like [Capsicum annuum]	AAE genes have been identified and functionally characterized to be involved in growth, development, biotic, and abiotic stresses via mediating diverse metabolic pathways.	Jin, J. F., He, Q. Y., Li, P. F., Lou, H. Q., Chen, W. W., & Yang, J. L. (2021). Genome-wide identification and gene expression analysis of acyl-activating enzymes superfamily in tomato (Solanum lycopersicum) under aluminum stress. Frontiers in plant science, 12.
	Gr35	S4_7687709	4	266	0.00024574	0.0304669	5'-adenylylsulfate reductase 1, chloroplastic [Capsicum chinense]	5‘-Adenylyl sulfate (APS) reductase (EC 1.8.4.9) catalyzes a key reaction in the plant sulfate assimilation pathway leading to the synthesis of cysteine and the antioxidant glutathione.	Bick, J. A., Setterdahl, A. T., Knaff, D. B., Chen, Y., Pitcher, L. H., Zilinskas, B. A., & Leustek, T. (2001). Regulation of the plant-type 5 ‘-adenylyl sulfate reductase by oxidative stress. Biochemistry, 40(30), 9040-9048.
	Gr15	S4_15009085	4	516	7.617e-05	0.0456305	early nodulin-93 isoform X2 [Capsicum annuum]	Candidate genes for seed dormancy, pre-harvest sprouting and seed longevity in wheat		for dormancy and PHS by Arif, R., Neumann, K., Nagel, M., Kobiljski, B., Lohwasser, U., & Börner, A. (2012). An association mapping analysis of dormancy and pre-harvest sprouting in wheat. Euphytica, 188(3), 409-417. for longevity in wheat by Arif, R., Nagel, M., Neumann, K., Kobiljski, B., Lohwasser, U., & Börner, A. (2012). Genetic studies of seed longevity in hexaploid wheat using segregation …
	Gr40	S4_22059426	4	585	0.000707024	0.0947935	hypothetical protein FXO38_19607 [Capsicum annuum]
	Gr40	S4_22059449	4	588	0.000707024	0.0947935	hypothetical protein FXO38_19607 [Capsicum annuum]
	Gr40	S4_22059452	4	589	0.000707024	0.0947935	hypothetical protein FXO37_29242 [Capsicum annuum]
	Gr25	S4_28351186	4	611	1.00406e-06	0.174076	LOW QUALITY PROTEIN: vacuolar protein sorting-associated protein 8 homolog [Capsicum annuum]	Vacuolar protein sorting-associated protein (Vps) are part of Endosomal Sorting Complex Required for Transport (ESCRT) that performs the topologically unique membrane bending and scission reaction away from the cytoplasm.	Schmidt, O., & Teis, D. (2012). The ESCRT machinery. Current Biology, 22(4), R116-R120.
	Gr25	S4_28351189	4	612	6.03341e-07	0.182067	LOW QUALITY PROTEIN: vacuolar protein sorting-associated protein 8 homolog [Capsicum annuum]
	Gr15	S4_31970625	4	636	0.000273286	0.0520674	hypothetical protein FXO37_13285 [Capsicum annuum]
	Gr20	S4_78577766	4	774	0.000852004	0.0245581	hypothetical protein FXO38_22519, partial [Capsicum annuum]
	Gr20	S4_157973847	4	960	0.000159468	0.0427493	uncharacterized protein LOC107867877 isoform X2 [Capsicum annuum]
	Gr40	S4_166381957	4	1016	0.000649589	0.0991525	hypothetical protein FXO37_08844 [Capsicum annuum]
	Gr10	S4_209765879	4	1322	0.000701964	0.0514941	Transcription factor TGA7 [Capsicum annuum]	TGA family of transcription factors play important roles in the systemic acquired resistance (SAR) in plants. In SAR, TGA7 binds to the activation sequence-1 (as-1) in the promoter region of SAR related genes and regulates their expressions in an NPR1 dependent manner. Despite its important roles in plant immunity, the molecular mechanism for DNA binding of TGA7 remains unclear.	Shi, X., Che, Z., Xu, G., & Ming, Z. (2022). Crystal structure of transcription factor TGA7 from Arabidopsis. Biochemical and Biophysical Research Communications, 637, 322-330.
	Gr35	S4_227799594	4	1585	0.000670288	0.025539	uncharacterized protein LOC107852578 isoform X1 [Capsicum annuum]
	Gr5	S4_233060008	4	1704	3.71176e-05	0.0276297	protein DA1 isoform X1 [Capsicum annuum]	DA1 is a ubiquitin receptor that determines final seed and organ size by restricting the period of cell proliferation	Yang, S., Huang, L., Song, J., Liu, L., Bian, Y., Jia, B., ... & Zang, X. (2021). Genome-wide analysis of DA1-like genes in Gossypium and functional characterization of GhDA1-1A controlling seed size. Frontiers in plant science, 921.
	Gr20	S4_239684314	4	1975	0.000830277	0.0275339	hypothetical protein BC332_12139 [Capsicum chinense]
	Gr20	S5_9907787	5	413	0.000624565	0.0238042	hypothetical protein CQW23_08860 [Capsicum baccatum]
	Gr15	S5_14262255	5	479	0.000364896	0.0505404	GRF1-interacting factor 1 [Capsicum chinense]	Growth regulating factors (GRFs) are a class of plant-specific proteins involved in the regulation of stem and leaf development that mainly act as positive regulators of cell proliferation. RFs function by interacting with members of the GRF-interacting factor (GIF) family in vivo to establish plant-specific transcriptional complexes	Kim, J. H., & Tsukaya, H. (2015). Regulation of plant growth and development by the GROWTH-REGULATING FACTOR and GRF-INTERACTING FACTOR duo. Journal of experimental botany, 66(20), 6093-6107.
	Gr10	S5_24462479	5	629	0.000606516	0.042512	putative LRR receptor-like serine/threonine-protein kinase-like [Capsicum annuum]	It functions in protein phosphorylation and transmembrane receptor protein tyrosine kinase signaling pathway. It is an integral component of plasma membrane where it functions as ATP binding site and expressed at flowering stage and plant embryo stage in flowers or seeds.	Hanada, K., Sawada, Y., Kuromori, T., Klausnitzer, R., Saito, K., Toyoda, T., ... & Hirai, M. Y. (2011). Functional compensation of primary and secondary metabolites by duplicate genes in Arabidopsis thaliana. Molecular biology and evolution, 28(1), 377-382.	for seed longevity in wheat by Rehman Arif, M. A., & Börner, A. (2020). An SNP based GWAS analysis of seed longevity in wheat. Cereal Research Communications, 48(2), 149-156.
	Gr10	S5_26823246	5	648	0.000654058	0.0502437	LOW QUALITY PROTEIN: histone acetyltransferase HAC1-like [Capsicum annuum]	Histone acetyltransferases (HATs) acetylate histone proteins by transferring acetyl group from acetyl-CoA to specific lysine residues (1, 2). The acetylation of histones by HATs results in a dispersed structure of chromatin, which becomes accessible by transcriptional factors. Histone acetyltransferases play a crucial role in the control of cell fate and influence cell cycle progression, plant re…	Friedmann, D. R., & Marmorstein, R. (2013). Structure and mechanism of non‐histone protein acetyltransferase enzymes. The FEBS journal, 280(22), 5570-5581.
	Gr20	S5_26823246	5	648	0.000709666	0.0314504	LOW QUALITY PROTEIN: histone acetyltransferase HAC1-like [Capsicum annuum]
	Gr5	S5_85035082	5	848	0.000262135	0.0218034	ATP synthase subunit beta, chloroplastic [Capsicum chinense]	The chloroplast adenosine triphosphate (ATP) synthase uses the electrochemical proton gradient generated by photosynthesis to produce ATP, the energy currency of all cells. Protons conducted through the membrane-embedded Fo motor drive ATP synthesis in the F1 head by rotary catalysis.	Hahn, A., Vonck, J., Mills, D. J., Meier, T., & Kühlbrandt, W. (2018). Structure, mechanism, and regulation of the chloroplast ATP synthase. Science, 360(6389), eaat4318.
	Gr5	S5_108539964	5	932	0.000310955	0.0163861	putative GDSL esterase/lipase-like [Capsicum annuum]	GDSL-type esterase/lipase proteins (GELPs) belong to the SGNH hydrolase superfamily and contain a conserved GDSL motif at their N-terminus. GELPs are widely distributed in nature, from microbes to plants, and play crucial roles in growth and development, stress responses and pathogen defense	Su, H. G., Zhang, X. H., Wang, T. T., Wei, W. L., Wang, Y. X., Chen, J., ... & Min, D. H. (2020). Genome-wide identification, evolution, and expression of GDSL-type esterase/lipase gene family in soybean. Frontiers in Plant Science, 11, 726.
	Gr25	S5_226924789	5	1362	8.87758e-05	0.144265	scarecrow-like protein 30 [Capsicum annuum]	Scarecrow-like protein (SCL) is a transcription factor belonging to the GRAS family. It regulates root growth and cell cycle and also mediates resistance to environmental stresses	Wang, X., Luo, Y., Shi, L., Pang, P., & Gao, G. (2019). Analysis of expression characteristics of scarecrow-like gene Stsl-1 elicited by exogenous hormone and Ralstonia solanacearum infection in potato. International Journal of Agriculture and Biology, 22(2), 201-208.
	Gr25	S5_237978236	5	1741	0.000557032	0.0973535	protein ACCELERATED CELL DEATH 6 [Capsicum annuum]	ACCELERATED CELL DEATH6 (ACD6) is a multipass membrane protein with an ankyrin domain that acts in a positive feedback loop with the defense signal salicylic acid (SA). ACD6 is a very low abundance protein for which cell biological approaches. Plants that produce ACD6-1 have very different phenotypes than those with the wild-type version of ACD6, showing much more elevated defenses and small stat…	Zhang, Z., Shrestha, J., Tateda, C., & Greenberg, J. T. (2014). Salicylic acid signaling controls the maturation and localization of the Arabidopsis defense protein ACCELERATED CELL DEATH6. Molecular plant, 7(8), 1365-1383.
	Gr25	S5_237978262	5	1742	0.000559453	0.0974035	ankyrin repeat-containing protein ITN1 [Capsicum annuum]	Ankyrin repeat domain-containing protein 2A [ankyrin repeats are 33-amino-acid sequence motif that are part of protein–protein interaction		for insect resistance by Arif, M. A. R., Waheed, M. Q., Lohwasser, U., Shokat, S., Alqudah, A. M., Volkmar, C., & Börner, A. (2022). Genetic Insight Into the Insect Resistance in Bread Wheat Exploiting the Untapped Natural Diversity. Frontiers in Genetics, 13, 828905-828905.
	Gr40	S5_238134029	5	1782	0.000464586	0.119784	putative ankyrin repeat-containing protein-like isoform 2 [Capsicum annuum]
	Gr40	S6_1150637	6	86	0.000285838	0.109382	11S globulin seed storage protein Ana o 2.0101 [Capsicum annuum]	Plant seed storage proteins, whose principal function appears to be the major nitrogen source for the developing plant, can be classified, on the basis of their structure, into different families. 11S-type globulins are non-glycosylated proteins which form hexameric structures. Protein required for the development or growth of seeds.	HAYASHI, M., MORI, H., NISHIMURA, M., AKAZAWA, T., & HARA‐NISHIMURA, I. (1988). Nucleotide sequence of cloned cDNA coding for pumpkin 11‐S globulin β subunit. European journal of biochemistry, 172(3), 627-632.
	Gr15	S6_1386331	6	114	0.00054467	0.0441725	Protein TRANSPORT INHIBITOR RESPONSE 1 [Capsicum annuum]	Encodes an auxin receptor that mediates auxin-regulated transcription. It contains leucine-rich repeats and an F-box and interacts with ASK1, ASK2 and AtCUL1 to form SCF-TIR1, an SCF ubiquitin ligase comple	Ruegger, M., Dewey, E., Gray, W. M., Hobbie, L., Turner, J., & Estelle, M. (1998). The TIR1 protein of Arabidopsis functions in auxin response and is related to human SKP2 and yeast grr1p. Genes & development, 12(2), 198-207.
	Gr35	S6_160945410	6	1009	0.000327569	0.0218104	T-complex protein 1 subunit alpha [Capsicum annuum]	One of the candidates, a T-complex protein 1 subunit epsilon, which is a part of a chaperone complex named CCT (Chaperonin containing T-complex protein 1), is important for cytoskeleton formation during secondary cell wall thickening	Nick, P., Heuing, A., & Ehmann, B. (2000). Plant chaperonins: a role in microtubule-dependent wall formation?. Protoplasma, 211(3), 234-244.
	Gr20	S6_182241729	6	1173	0.000592334	0.0302019	SWI/SNF complex subunit SWI3C [Capsicum annuum]	Component of a multiprotein complex equivalent of the SWI/SNF complex, an ATP-dependent chromatin-remodeling complex, which is required for the positive and negative regulation of gene expression of a large number of genes. It changes chromatin structure by altering DNA-histone contacts within a nucleosome, leading eventually to a change in nucleosome position, thus facilitating or repressing bin…	Sarnowski, T. J., Ríos, G., Jásik, J., Świeżewski, S., Kaczanowski, S., Li, Y., ... & Jerzmanowski, A. (2005). SWI3 subunits of putative SWI/SNF chromatin-remodeling complexes play distinct roles during Arabidopsis development. The Plant Cell, 17(9), 2454-2472.
	Gr40	S6_182246997	6	1175	0.000151302	0.128547	putative ATP synthase subunit O, mitochondrial-like [Capsicum annuum]	ATPd plays a crucial role in proper function of the mitochondrial ATP synthase holoenzyme, which, when reduced, leads to wide-ranging defects in energy-demanding cellular processes. In knockdown plants, more hydrogen peroxide accumulated and mitochondrial dysfunction stimulon (MDS) genes were activated. These data establish the essential structural role of ATPd and support the importance of compl…	Liu, T., Arsenault, J., Vierling, E., & Kim, M. (2021). Mitochondrial ATP synthase subunit d, a component of the peripheral stalk, is essential for growth and heat stress tolerance in Arabidopsis thaliana. The Plant Journal, 107(3), 713-726.
	Gr20	S6_196500178	6	1311	2.74284e-05	0.0414274	hypothetical protein [Datura stramonium]
	Gr10	S6_196787696	6	1318	0.000345704	0.0521012	ribose-phosphate pyrophosphokinase 1-like [Nicotiana tomentosiformis]	5-Phospho-d-ribosyl-1-diphosphate (PRPP) synthase (PRS) catalyzes the biosynthesis of PRPP, which is an important compound of metabolism in most organisms. 5-phospho-d-ribosyl-1-diphosphate (PRPP) is an important compound of the metabolism in most living cells. PRPP is a precursor to synthesize pyrimidine, purine, pyridine nucleotides, tryptophan and histidine [1]	Hove-Jensen, B. (1988). Mutation in the phosphoribosylpyrophosphate synthetase gene (prs) that results in simultaneous requirements for purine and pyrimidine nucleosides, nicotinamide nucleotide, histidine, and tryptophan in Escherichia coli. Journal of bacteriology, 170(3), 1148-1152.
	Gr10	S6_197262623	6	1325	0.000961217	0.0545023	hypothetical protein H5410_032779 [Solanum commersonii]
	Gr20	S6_198842013	6	1335	0.000419433	0.0367677	putative Sodium-dependent phosphate transport protein [Capsicum annuum]	Sodium-dependent phosphate transport protein could be the product of inorganic phosphate transporter 1–2-like gene . Phosphate transporters are involved in acquisition of inorganic phosphate (Pi) by plant roots and are located at the cytoplasmic membranes of epidermal cells and root hairs [60]. Wheat utilizes high amounts of Pi and mature grains are the major sink for Pi utilization and storage. …	Guo, C., Guo, L., Li, X., Gu, J., Zhao, M., Duan, W., ... & Xiao, K. (2014). TaPT2, a high-affinity phosphate transporter gene in wheat (Triticum aestivum L.), is crucial in plant Pi uptake under phosphorus deprivation. Acta Physiologiae Plantarum, 36(6), 1373-1384.
	Gr30	S6_203093577	6	1371	5.40429e-05	0.143654	hypothetical protein T459_17110 [Capsicum annuum]
	Gr5	S6_204455217	6	1412	0.000283803	0.0211998	Chloroplast envelope quinone oxidoreductase homolog [Capsicum annuum]	Under oxidative stress conditions the lipid constituents of cells can undergo oxidation whose frequent consequence is the production of highly reactive α,β-unsaturated carbonyls. These molecules are toxic because they can add to biomolecules (such as proteins and nucleic acids) and several enzyme activities cooperate to eliminate these reactive electrophile species. CeQORH (chloroplast envelope Q…	Curien, G., Giustini, C., Montillet, J. L., Mas-y-Mas, S., Cobessi, D., Ferrer, J. L., ... & Rolland, N. (2016). The chloroplast membrane associated ceQORH putative quinone oxidoreductase reduces long-chain, stress-related oxidized lipids. Phytochemistry, 122, 45-55.
	Gr25	S6_213563914	6	1662	0.000602421	0.119022	Beta-galactosidase [Capsicum chinense]	Several vital enzymes and TFs were involved in the coordinated regulatory networks, such as ACO1/4, ARF8, PSY1, WRKY, ERF039, lycopene epsilon cyclase, beta-galactosidase, and PG, pectin acetylesterase 9, all of which are important regulators involved in fruit ripening	Ogasawara, S., Abe, K., & Nakajima, T. (2007). Pepper β-galactosidase 1 (PBG1) plays a significant role in fruit ripening in bell pepper (Capsicum annuum). Bioscience, biotechnology, and biochemistry, 71(2), 309-322.
	Gr5	S6_223613509	6	1857	4.10719e-05	0.025462	rhamnogalacturonan I rhamnosyltransferase 1 [Capsicum annuum]	Rhamnogalacturonan I (RG-I) belongs to the pectin family and is found in many plant cell wall types at different growth stages. It plays a significant role in cell wall and plant biomechanics and shows a gelling ability in solution	Kaczmarska, A., Pieczywek, P. M., Cybulska, J., & Zdunek, A. (2021). Structure and functionality of Rhamnogalacturonan I in the cell wall and in solution: A review. Carbohydrate Polymers, 118909.
	Gr40	S6_223775924	6	1868	0.000950293	0.0942623	hypothetical protein T459_15435 [Capsicum annuum]
	Gr40	S6_223775987	6	1869	0.000950293	0.0942623	uncharacterized protein LOC107841246 [Capsicum annuum]
	Gr5	S7_8140866	7	212	0.000718817	0.019235	Ubiquitin carboxyl-terminal hydrolase 23 [Capsicum annuum]	Ubiquitin carboxyl-terminal hydrolases (UCHs) belong to an enzymatic subclass of deubiquilatying enzymes, and are represented by three members in Arabidopsis, UCH1, UCH2 and UCH3. UCH1 and UCH2 influence auxin-dependent developmental pathways in Arabidopsis through their deubiquitylation activities, whereas biological and enzymatic functions of UCH3 remain unclear	Hayama, R., Yang, P., Valverde, F., Mizoguchi, T., Furutani-Hayama, I., Vierstra, R. D., & Coupland, G. (2019). Ubiquitin carboxyl-terminal hydrolases are required for period maintenance of the circadian clock at high temperature in Arabidopsis. Scientific reports, 9(1), 1-12.
	Gr25	S7_8830422	7	228	2.55296e-05	0.165404	NADP-dependent glyceraldehyde-3-phosphate dehydrogenase [Capsicum annuum]	Glyceraldehyde-3-phosphate dehydrogenase (NADP+) (GAPN) is an enzyme that irreversibly catalyzes the oxidation of glyceraldehyde-3-phosphate (GAP) to 3-phosphoglycerate (3-PG or 3-PGA) using the reduction of NADP+ to NADPH. GAPN is used in a variant of glycolysis that conserves energy as NADPH rather than as ATP. The NADPH and 3-PG can then be used for synthesis. The most familiar variant of glyc…	Rosenberg, L. L., & Arnon, D. I. (1955). The preparation and properties of a new glyceraldehyde-3-phosphate dehydrogenase from photosynthetic tissues. J Biol Chem, 217(1), 361-371.
	Gr10	S7_13703435	7	402	0.000232784	0.0548739	probable protein phosphatase 2C 27 [Capsicum annuum]	Type 2C protein phosphatase, CaADIP1 (Capsicum annuum ABA and Drought-Induced Protein phosphatase 1). It is expressed on leaves on the treatment with ABA, drought and NaCl treatments.	Lim, C. W., & Lee, S. C. (2016). Pepper protein phosphatase type 2C, CaADIP1 and its interacting partner CaRLP1 antagonistically regulate ABA signalling and drought response. Plant, Cell & Environment, 39(7), 1559-1575.
	Gr15	S7_42146593	7	628	0.000168682	0.0559007	putative pentatricopeptide repeat-containing protein, mitochondrial-like [Capsicum annuum]	They include pentatricopeptide repeat–containing protein [members of the pentatricopeptide repeat (PPR) protein family are sequence specific RNA binding proteins that play crucial roles in organelle RNA metabolism (Yan et al., 2019)], Insect resistance	Yan, J., Yao, Y., Hong, S., Yang, Y., Shen, C., Zhang, Q., ... & Yin, P. (2019). Delineation of pentatricopeptide repeat codes for target RNA prediction. Nucleic acids research, 47(7), 3728-3738.	for insect resistance by Arif, M. A. R., Waheed, M. Q., Lohwasser, U., Shokat, S., Alqudah, A. M., Volkmar, C., & Börner, A. (2022). Genetic Insight Into the Insect Resistance in Bread Wheat Exploiting the Untapped Natural Diversity. Frontiers in Genetics, 13, 828905-828905.
	Gr25	S7_42146593	7	628	1.38407e-06	0.207366	putative pentatricopeptide repeat-containing protein, mitochondrial-like [Capsicum annuum]
	Gr30	S7_42146593	7	628	0.000476066	0.105249	putative pentatricopeptide repeat-containing protein, mitochondrial-like [Capsicum annuum]
	Gr25	S7_157986416	7	915	0.000126129	0.13284	ATP synthase subunit 9, mitochondrial, partial [Capsicum annuum]	ATPd plays a crucial role in proper function of the mitochondrial ATP synthase holoenzyme, which, when reduced, leads to wide-ranging defects in energy-demanding cellular processes. In knockdown plants, more hydrogen peroxide accumulated and mitochondrial dysfunction stimulon (MDS) genes were activated. These data establish the essential structural role of ATPd and support the importance of compl…	Liu, T., Arsenault, J., Vierling, E., & Kim, M. (2021). Mitochondrial ATP synthase subunit d, a component of the peripheral stalk, is essential for growth and heat stress tolerance in Arabidopsis thaliana. The Plant Journal, 107(3), 713-726.
	Gr20	S7_205907679	7	1126	0.000577198	0.0251757	L-ascorbate oxidase -like protein [Capsicum chinense]	Ascorbate is one of the best natural anti-oxidant substances, and pepper (Capsicum annuum L.) has the highest ascorbate content among plants. Elicitation, wounding and other plant stress conditions are related with the oxidative burst, so we were interested in studying the putative role of pepper ascorbate oxidase (pAO) enzyme activity and its gene expression during some of these stresses.	Garcı́a-Pineda, E., Castro-Mercado, E., & Lozoya-Gloria, E. (2004). Gene expression and enzyme activity of pepper (Capsicum annuum L.) ascorbate oxidase during elicitor and wounding stress. Plant Science, 166(1), 237-243.
	Gr20	S7_231905496	7	1375	0.000375221	0.0276843	probable rhamnogalacturonate lyase B isoform X3 [Capsicum annuum]	RG-I may play an important function in cell wall firmness. The recent work performed in plants provides new insights into the functions of the RGL enzyme in plants. Based on the most recent information showed in this review, the RGL enzymes could play a key role during pollen tube growth, defense mechanism against pathogen attack and it is involved in fruit softening and ripening phenomena	Oomen, R. J., Doeswijk‐Voragen, C. H., Bush, M. S., Vincken, J. P., Borkhardt, B., Van Den Broek, L. A., ... & Visser, R. G. (2002). In muro fragmentation of the rhamnogalacturonan I backbone in potato (Solanum tuberosum L.) results in a reduction and altered location of the galactan and arabinan side‐chains and abnormal periderm development. The Plant Journal, 30(4), 403-413.
	Gr5	S7_238291330	7	1480	4.61432e-06	0.0311238	ubiquitin carboxyl-terminal hydrolase 15 [Capsicum annuum]	Ubiquitin carboxyl-terminal hydrolases (UCHs) belong to an enzymatic subclass of deubiquilatying enzymes, and are represented by three members in Arabidopsis, UCH1, UCH2 and UCH3. UCH1 and UCH2 influence auxin-dependent developmental pathways in Arabidopsis through their deubiquitylation activities, whereas biological and enzymatic functions of UCH3 remain unclear	Hayama, R., Yang, P., Valverde, F., Mizoguchi, T., Furutani-Hayama, I., Vierstra, R. D., & Coupland, G. (2019). Ubiquitin carboxyl-terminal hydrolases are required for period maintenance of the circadian clock at high temperature in Arabidopsis. Scientific reports, 9(1), 1-12.
	Gr5	S7_239288052	7	1520	0.000730419	0.0187369	mitogen-activated protein kinase 19 [Capsicum annuum]			for seed longevity in wheat by Rehman Arif, M. A., & Börner, A. (2020). An SNP based GWAS analysis of seed longevity in wheat. Cereal Research Communications, 48(2), 149-156. for insect resistance by Arif, M. A. R., Waheed, M. Q., Lohwasser, U., Shokat, S., Alqudah, A. M., Volkmar, C., & Börner, A. (2022). Genetic Insight Into the Insect Resistance in Bread Wheat Exploiting the Untapped Natural D…
	Gr35	S7_239355721	7	1523	0.000852492	0.0189633	alpha,alpha-trehalose-phosphate synthase [UDP-forming] 1 isoform X1 [Capsicum annuum]	Required for normal embryo development, vegetative growth and transition to flowering. Regulates embryo growth, cell wall deposition, starch and sucrose degradation, but not cell differentiation. Involved in the regulation of glucose sensing and signaling genes during plant development.	Vogel, G., Fiehn, O., Jean‐Richard‐dit‐Bressel, L., Boller, T., Wiemken, A., Aeschbacher, R. A., & Wingler, A. (2001). Trehalose metabolism in Arabidopsis: occurrence of trehalose and molecular cloning and characterization of trehalose‐6‐phosphate synthase homologues. Journal of experimental botany, 52(362), 1817-1826.
	Gr10	S7_240098468	7	1558	0.000164572	0.0462749	protein GRAVITROPIC IN THE LIGHT 1 [Capsicum annuum]
	Gr25	S7_244455030	7	1742	0.000204732	0.12424	COP9 signalosome complex subunit 8-like [Capsicum annuum]	The COP9 signalosome (CSN) is an evolutionary conserved multiprotein complex that regulates many aspects of plant development by controlling the activity of CULLIN-RING E3 ubiquitin ligases (CRLs). CRLs ubiquitinate and target for proteasomal degradation a vast number of specific substrate proteins involved in many developmental and physiological processes, including light and hormone signaling a…	Pacurar, D. I., Pacurar, M. L., Lakehal, A., Pacurar, A. M., Ranjan, A., & Bellini, C. (2017). The Arabidopsis Cop9 signalosome subunit 4 (CSN4) is involved in adventitious root formation. Scientific reports, 7(1), 1-12.
	Gr40	S7_245349068	7	1784	0.000546168	0.106952	1-acyl-sn-glycerol-3-phosphate acyltransferase [Capsicum chinense]	The glycerol-3-phosphate acyltransferase (GPAT) gene plays a pivotal role in cold resistance in a variety of plant specie	Li, X., Liu, P., Yang, P., Fan, C., & Sun, X. (2018). Characterization of the glycerol-3-phosphate acyltransferase gene and its real-time expression under cold stress in Paeonia lactiflora Pall. PLoS One, 13(8), e0202168.
	Gr15	S8_103576468	8	445	0.000475343	0.0330516	hypothetical protein FXO37_22632 [Capsicum annuum]
	Gr20	S8_119314147	8	513	0.000818774	0.0247771	putative syntaxin-32-like [Capsicum annuum]	Phytophthora capsicimolecular cross-talk and activation of host defence response	Rabuma, T., Gupta, O. P., Yadav, M., & Chhokar, V. (2022). Integrative RNA-Seq analysis of Capsicum annuum L.-Phytophthora capsici L. pathosystem reveals molecular cross-talk and activation of host defence response. Physiology and Molecular Biology of Plants, 28(1), 171-188.
	Gr20	S8_140480324	8	1013	0.000321616	0.0334813	Cysteine synthase [Capsicum baccatum]	Cysteine synthase (also known as O-acetylserine (thiol)-lyase or O-acetyl-L-serine sulfhydrylase) is the enzyme responsible for the formation of cysteine from O-acetyl-serine and hydrogen sulphide with the concomitant release of acetic acid. Cysteine biosynthesis plays a central role in fixing inorganic sulfur from the environment and provides the only metabolic sulfide donor for the generation o…	Bonner, E. R., Cahoon, R. E., Knapke, S. M., & Jez, J. M. (2005). Molecular basis of cysteine biosynthesis in plants: structural and functional analysis of O-acetylserine sulfhydrylase from Arabidopsis thaliana. Journal of Biological Chemistry, 280(46), 38803-38813.
	Gr15	S9_649935	9	33	0.000268947	0.0454952	putative solute carrier family 35 member F1-like [Capsicum annuum]	Another name for this gene is osmotin like protein (OSML81). OSMLs belong to Thumatin like protein family. Thaumatin like proteins are also known to play roles in seed longevity in wheat	Arif, R., Nagel, M., Neumann, K., Kobiljski, B., Lohwasser, U., & Börner, A. (2012). Genetic studies of seed longevity in hexaploid wheat using segregation and association mapping approaches. Euphytica, 186(1), 1-13.
	Gr15	S9_662441	9	42	0.000186048	0.0589674	Transcription initiation factor TFIID subunit 12 [Capsicum annuum]	Transcription initiation factor TFIID subunit 12 (TAF12) is a component of the DNA-binding general transcription factor complex TFIID and the transcription regulatoru histone acetylation (HAT) complexes SAGA, SALSA and SLIK	Sanders, S. L., & Weil, P. A. (2000). Identification of Two Novel TAF Subunits of the YeastSaccharomyces cerevisiae TFIID Complex. Journal of Biological Chemistry, 275(18), 13895-13900.
	Gr5	S9_3046534	9	142	0.000240402	0.0225493	uncharacterized protein LOC107843201 isoform X2 [Capsicum annuum]
	Gr5	S9_35876497	9	554	0.000661954	0.0211082	putative ATP synthase subunit O, mitochondrial-like [Capsicum annuum]	ATPd plays a crucial role in proper function of the mitochondrial ATP synthase holoenzyme, which, when reduced, leads to wide-ranging defects in energy-demanding cellular processes. In knockdown plants, more hydrogen peroxide accumulated and mitochondrial dysfunction stimulon (MDS) genes were activated. These data establish the essential structural role of ATPd and support the importance of compl…	Liu, T., Arsenault, J., Vierling, E., & Kim, M. (2021). Mitochondrial ATP synthase subunit d, a component of the peripheral stalk, is essential for growth and heat stress tolerance in Arabidopsis thaliana. The Plant Journal, 107(3), 713-726.
	Gr10	S9_5063075	9	224	0.000805051	0.0463779	3-oxoacyl-[acyl-carrier-protein] synthase III, chloroplastic [Capsicum annuum]	ACPs are a central cofactor for de novo fatty acid synthesis, acyl chain modification, and chain-length termination during lipid biosynthesis in living organisms. Different ACP isoforms have been found to be responsible for fatty acid biosynthesis and lipid for specific purpose in plants	Li, M. J., Wang, X. J., Su, L., Bi, Y. P., & Wan, S. B. (2010). Characterization of Five Putative Acyl Carrier Protein (ACP) Isoforms from Developing Seeds of Arachis hypogaea L. Plant molecular biology reporter, 28(3), 365-372.	for insect resistance by Arif, M. A. R., Waheed, M. Q., Lohwasser, U., Shokat, S., Alqudah, A. M., Volkmar, C., & Börner, A. (2022). Genetic Insight Into the Insect Resistance in Bread Wheat Exploiting the Untapped Natural Diversity. Frontiers in Genetics, 13, 828905-828905.
	Gr20	S9_5554728	9	243	0.000770984	0.04	Cell division cycle protein 48 -like protein [Capsicum annuum]	Probably functions in cell division and growth processes		for seed longevity in wheat by Rehman Arif, M. A., & Börner, A. (2020). An SNP based GWAS analysis of seed longevity in wheat. Cereal Research Communications, 48(2), 149-156.
	Gr35	S9_17634866	9	434	0.000635357	0.0222845	3-ketoacyl-CoA synthase 5-like, partial [Capsicum annuum]	The 3-ketoacyl-CoA synthase WFL is involved in lateral organ development and cuticular wax synthesis in Medicago truncatula	Yang, T., Li, Y., Liu, Y., He, L., Liu, A., Wen, J., ... & Chen, J. (2021). The 3-ketoacyl-CoA synthase WFL is involved in lateral organ development and cuticular wax synthesis in Medicago truncatula. Plant Molecular Biology, 105(1), 193-204.
	Gr5	S9_35876530	9	556	0.00054264	0.0212763	putative ATP synthase subunit O, mitochondrial-like [Capsicum annuum]	ATPd plays a crucial role in proper function of the mitochondrial ATP synthase holoenzyme, which, when reduced, leads to wide-ranging defects in energy-demanding cellular processes. In knockdown plants, more hydrogen peroxide accumulated and mitochondrial dysfunction stimulon (MDS) genes were activated. These data establish the essential structural role of ATPd and support the importance of compl…	Liu, T., Arsenault, J., Vierling, E., & Kim, M. (2021). Mitochondrial ATP synthase subunit d, a component of the peripheral stalk, is essential for growth and heat stress tolerance in Arabidopsis thaliana. The Plant Journal, 107(3), 713-726.
	Gr40	S9_91765981	9	824	0.000389271	0.119936	putative salicylate O-methyltransferase-like [Capsicum annuum]	As a regulator of the SA signaling pathway, salicylic acid carboxyl methyltransferase (SAMT) can catalyze the methylation of SA with S-adenosyl-L-methionine as the methyl donor to form methyl salicylate (MeSA). SAMT might play an important role in plant response to drought stress by modulating the SA signaling pathway	Wang, G., Li, Q., Wang, C., Jin, C., Ji, J., & Guan, C. (2019). A salicylic acid carboxyl methyltransferase-like gene LcSAMT from Lycium chinense, negatively regulates the drought response in transgenic tobacco. Environmental and Experimental Botany, 167, 103833.
	Gr40	S9_91766032	9	825	0.000889694	0.110877	putative salicylate O-methyltransferase-like [Capsicum annuum]
	Gr20	S9_93034917	9	837	0.000741273	0.029376	putative insulin-degrading enzyme-like isoform X2 [Capsicum annuum]
	Gr20	S9_93034919	9	838	0.000741273	0.029376	putative superoxide dismutase [Mn], mitochondrial-like [Capsicum annuum]			for seed longevity by Arif, M. A. R., Nagel, M., Lohwasser, U., & Börner, A. (2017). Genetic architecture of seed longevity in bread wheat (Triticum aestivum L.). Journal of biosciences, 42(1), 81-89.
	Gr20	S9_123519499	9	959	0.000929588	0.0320376	putative adenylate isopentenyltransferase 5, chloroplastic-like [Capsicum annuum]
	Gr40	S9_123519504	9	960	0.000129991	0.128601	putative adenylate isopentenyltransferase 5, chloroplastic-like [Capsicum annuum]
	Gr10	S9_149665673	9	1043	0.000113515	0.0599716	mRNA-capping enzyme [Capsicum annuum]
	Gr10	S9_149665683	9	1044	0.000976905	0.0454402	mRNA-capping enzyme [Capsicum annuum]
	Gr10	S9_258903739	9	1467	0.000578	0.0497289	myb family transcription factor EFM [Capsicum annuum]	MYB transcription factors are involved in regulatory networks that control development, metabolism and responses to biotic and abiotic stresses	Dubos, C., Stracke, R., Grotewold, E., Weisshaar, B., Martin, C., & Lepiniec, L. (2010). MYB transcription factors in Arabidopsis. Trends in plant science, 15(10), 573-581.
	Gr10	S9_260624003	9	1488	0.000423613	0.0506663	Mediator of RNA polymerase II transcription subunit 17 [Capsicum annuum]	MED17, Component of the Mediator complex, a coactivator involved in the regulated transcription of nearly all RNA polymerase II-dependent genes. Mediator functions as a bridge to convey information from gene-specific regulatory proteins to the basal RNA polymerase II transcription machinery. Mediator is recruited to promoters by direct interactions with regulatory proteins and serves as a scaffol…	Baek, H. J., Kang, Y. K., & Roeder, R. G. (2006). Human Mediator enhances basal transcription by facilitating recruitment of transcription factor IIB during preinitiation complex assembly. Journal of biological chemistry, 281(22), 15172-15181.
	Gr10	S9_261986949	9	1506	0.000863147	0.0377056	ABC transporter A family member 2 [Capsicum annuum]	ATP-binding cassette (ABC) transporter genes act as transporters for different molecules across biological membranes and are involved in a diverse range of biological processes. Plant ABC transporters are divided into eight subfamilies—A, B, C, D, E, F, G, and I—based on their protein solubility, presence of TMDs, function, and amino acid sequence.	Lopez-Ortiz, C., Dutta, S. K., Natarajan, P., Peña-Garcia, Y., Abburi, V., Saminathan, T., ... & Reddy, U. K. (2019). Genome-wide identification and gene expression pattern of ABC transporter gene family in Capsicum spp. PloS one, 14(4), e0215901.
	Gr10	S9_261986962	9	1508	0.000824273	0.0377841	ABC transporter A family member 2 [Capsicum annuum]
	Gr35	S9_263325255	9	1571	0.000521166	0.0292915	G-type lectin S-receptor-like serine/threonine-protein kinase LECRK2 [Capsicum annuum]	a G-type lectin S-receptor-like serine/threonine protein kinase, is a positive regulator of plant tolerance to salt stress	Sun, X. L., Yu, Q. Y., Tang, L. L., Ji, W., Bai, X., Cai, H., ... & Zhu, Y. M. (2013). GsSRK, a G-type lectin S-receptor-like serine/threonine protein kinase, is a positive regulator of plant tolerance to salt stress. Journal of plant physiology, 170(5), 505-515.
	Gr25	S9_266760740	9	1764	0.000235246	0.158268	probable disease resistance protein At4g27220 [Capsicum annuum]
	Gr25	S9_266760750	9	1765	0.000179887	0.162725	hypothetical protein T459_24375 [Capsicum annuum]
	Gr25	S9_266760751	9	1766	0.00073286	0.112608	hypothetical protein T459_24375 [Capsicum annuum]
	Gr35	S9_269086460	9	1825	0.00052004	0.0268812	Serine/threonine-protein kinase [Capsicum annuum]	LRR receptor-like serine/threonine-protein kinases (RLPs) play fundamental roles in plant defense signaling cascades	Afzal AJ, Wood AJ, Lightfoot DA. Plant receptor-like serine threonine kinases: roles in signaling and plant defense. Molecular Plant-Microbe Interactions. 2008;21(5):507–517
	Gr35	S9_269690667	9	1880	0.000752126	0.0201489	ATPase 8, plasma membrane-type [Capsicum annuum]	At-ACA8 encodes a plasma membrane-localized calcium-ATPase of Arabidopsis with a calmodulin-binding domain at the N terminus. This magnesium-dependent enzyme catalyzes the hydrolysis of ATP coupled with the translocation of calcium from the cytosol out of the cell.	At-ACA8 encodes a plasma membrane-localized calcium-ATPase of Arabidopsis with a calmodulin-binding domain at the N terminus
	Gr35	S9_269745069	9	1895	0.000677766	0.0197138	hypothetical protein H5410_059193 [Solanum commersonii]
	Gr35	S9_269767822	9	1921	0.000610241	0.0211018	hypothetical protein FXO38_33294 [Capsicum annuum]
	Gr35	S9_269767880	9	1922	0.000268748	0.0234179	hypothetical protein FXO38_33294 [Capsicum annuum]
	Gr5	S9_270289444	9	1957	6.62466e-05	0.0262581	putative eukaryotic translation initiation factor isoform 4G-1-like isoform 1 [Capsicum annuum]	Candidate gene for pre-harvest sprouting in wheat		for dormancy and PHS by Arif, R., Neumann, K., Nagel, M., Kobiljski, B., Lohwasser, U., & Börner, A. (2012). An association mapping analysis of dormancy and pre-harvest sprouting in wheat. Euphytica, 188(3), 409-417.
	Gr5	S10_374592	10	3	0.000316515	0.0287179	putative histone H3.3-like [Capsicum annuum]	Candidate gene for seed longevity in wheat		for longevity in wheat by Arif, R., Nagel, M., Neumann, K., Kobiljski, B., Lohwasser, U., & Börner, A. (2012). Genetic studies of seed longevity in hexaploid wheat using segregation and association mapping approaches. Euphytica, 186(1), 1-13.
	Gr25	S10_374592	10	3	6.66217e-05	0.149116	putative histone H3.3-like [Capsicum annuum]
	Gr5	S10_1463404	10	114	0.000401007	0.0203296	putative EH domain-containing protein 1-like isoform X1 [Capsicum annuum]	Endocytosis is an essential process by which the eukaryotic cell internalizes exogenous material. The EH-domain-containing proteins function as regulators of endocytosis through their ability to interact with other proteins involved in this process	Bar, M., Aharon, M., Benjamin, S., Rotblat, B., Horowitz, M., & Avni, A. (2008). AtEHDs, novel Arabidopsis EH‐domain‐containing proteins involved in endocytosis. The Plant Journal, 55(6), 1025-1038.
	Gr25	S10_3296429	10	207	0.000506986	0.113209	hypothetical protein T459_24748 [Capsicum annuum]
	Gr25	S10_3296503	10	209	0.000503169	0.113392	hypothetical protein T459_24748 [Capsicum annuum]
	Gr15	S10_10676102	10	347	0.000538846	0.0332707	ATPase, F1 complex, gamma subunit protein [Capsicum annuum]	F-ATPases (ATP synthases, F1F0-ATPases), which are found in mitochondria, chloroplasts and bacterial plasma membranes where they are the prime producers of ATP, using the proton gradient generated by oxidative phosphorylation (mitochondria) or photosynthesis (chloroplasts).	Cross, R. L., & Müller, V. (2004). The evolution of A-, F-, and V-type ATP synthases and ATPases: reversals in function and changes in the H+/ATP coupling ratio. FEBS letters, 576(1-2), 1-4.
	Gr5	S10_16302829	10	405	0.000261632	0.0222996	high mobility group B protein 6 [Capsicum annuum]	The gene encoding the “high-mobility group B protein 6” is a WRKY transcription factor involved in the nucleosome/chromatin assembly	Martínez, O., Arce-Rodríguez, M. L., Hernández-Godínez, F., Escoto-Sandoval, C., Cervantes-Hernández, F., Hayano-Kanashiro, C., ... & Ochoa-Alejo, N. (2021). Transcriptome analyses throughout chili pepper fruit development reveal novel insights into the domestication process. Plants, 10(3), 585.	for Fusarium resistance in wheat by Sgarbi, C., Malbrán, I., Saldúa, L., Lori, G. A., Lohwasser, U., Arif, M. A. R., ... & Castro, A. M. (2021). Mapping Resistance to Argentinean Fusarium (Graminearum) Head Blight Isolates in Wheat. International Journal of Molecular Sciences, 22(24), 13653.
	Gr5	S10_78267199	10	660	0.000302945	0.021341	heterogeneous nuclear ribonucleoprotein Q isoform X2 [Capsicum annuum]	The heterogeneous nuclear ribonucleoproteins (hnRNPs) are a diverse family of RNA binding proteins that are implicated in RNA metabolism, such as alternative splicing, mRNA stabilization and translational regulation. According to their different cellular localization, hnRNPs display multiple functions. Heterogeneous nuclear ribonucleoproteins R and Q accumulate in pathological inclusions	Wang, J., Sun, D., Wang, M., Cheng, A., Zhu, Y., Mao, S., ... & Liu, M. (2022). Multiple functions of heterogeneous nuclear ribonucleoproteins in the positive single-stranded RNA virus life cycle. Frontiers in Immunology, 13.
	Gr15	S10_93849755	10	697	0.000685521	0.0409249	Pleiotropic drug resistance protein 1 [Capsicum annuum]	Excretes secondary metabolites such as terpenes. Involved in both constitutive and jasmonic acid-dependent induced defense.	Jasiński, M., Stukkens, Y., Degand, H., Purnelle, B., Marchand-Brynaert, J., & Boutry, M. (2001). A plant plasma membrane ATP binding cassette–type transporter is involved in antifungal terpenoid secretion. The Plant Cell, 13(5), 1095-1107.
	Gr15	S10_99348983	10	708	6.99752e-05	0.0513144	probable protein phosphatase 2C 28 isoform X2 [Capsicum annuum]	Type 2C protein phosphatase, CaADIP1 (Capsicum annuum ABA and Drought-Induced Protein phosphatase 1). It is expressed on leaves on the treatment with ABA, drought and NaCl treatments.	Lim, C. W., & Lee, S. C. (2016). Pepper protein phosphatase type 2C, CaADIP1 and its interacting partner CaRLP1 antagonistically regulate ABA signalling and drought response. Plant, Cell & Environment, 39(7), 1559-1575.
	Gr40	S10_112444693	10	745	0.000239174	0.127476	N-carbamoylputrescine amidase [Capsicum annuum]	involved in polyamine biosynthesis and catlyzes the hydrolysis of N-carbamoylputrescine to produce puterscine and ammonia	Piotrowski, M., Janowitz, T., & Kneifel, H. (2003). Plant CN hydrolases and the identification of a plant N-carbamoylputrescine amidohydrolase involved in polyamine biosynthesis. Journal of Biological Chemistry, 278(3), 1708-1712.
	Gr10	S10_175598115	10	964	0.000307605	0.0547754	LOW QUALITY PROTEIN: ATP-dependent zinc metalloprotease FTSH 8, mitochondrial [Capsicum annuum]
	Gr30	S10_180492501	10	978	0.000223926	0.101317	uncharacterized protein LOC107843327 [Capsicum annuum]
	Gr20	S10_185084966	10	1025	0.000483117	0.0324143	protein IQ-DOMAIN 2 [Capsicum annuum]	IQ-domains are widely distributed among plant proteins, including the IQ-domain (IQD) family, CaM-binding transcriptional activators (CAMTAs) and myosins (Abel et al. 2005, Yokota et al. 1999, Bouché et al. 2005). Sequence analyses suggest that IQ-motifs are present in all Arabidopsis CNGCs, as well as in CNGCs from other species, such as rice and pear (Reddy et al. 2002, Fischer et al. 2013, Naw…	Fischer, C., DeFalco, T. A., Karia, P., Snedden, W. A., Moeder, W., Yoshioka, K., & Dietrich, P. (2017). Calmodulin as a Ca2+-sensing subunit of Arabidopsis cyclic nucleotide-gated channel complexes. Plant and Cell Physiology, 58(7), 1208-1221.
	Gr40	S10_213436385	10	1284	8.21248e-06	0.243686	uncharacterized protein LOC107843539 isoform X3 [Capsicum annuum]
	Gr40	S10_213436443	10	1287	3.96229e-07	0.302229	uncharacterized protein LOC107843539 isoform X3 [Capsicum annuum]
	Gr35	S10_231431655	10	1845	0.000153941	0.0300598	cox19 family protein [Capsicum annuum]	The SNP6450, SNP6451, and SNP6454 were found within the gene encoding cox19 family protein (having Coiled Coil-Helix-Coiled Coil-Helix motifs). It has been proposed that the conserved cysteine residues of the CHCH motif in Cox19 mediate as ligands for copper ions (Nobrega et al. 2002; Smits et al. 2007).	Chung, Y. S., Lee, Y. G., Silva, R. R., Park, S., Park, M. Y., Lim, Y. P., ... & Kim, C. (2018). Potential SNPs related to microspore culture in Raphanus sativus based on a single-marker analysis. Canadian Journal of Plant Science, 98(5), 1072-1083.
	Gr15	S10_232115955	10	1886	0.000182813	0.039929	Transcription initiation factor IIB [Capsicum annuum]	Encodes a transcription factor, TFIIB1, that plays important roles in pollen tube growth, guidance, and reception as well as endosperm development and is partially functionally different from AtTFIIB2 and AtTFIIB3/AtpBRP2.	https://www.arabidopsis.org/servlets/TairObject?name=AT2G41630&type=locus
	Gr5	S10_232860811	10	1911	5.47701e-05	0.0319349	hypothetical protein T459_26622 [Capsicum annuum]
	Gr5	S10_233044634	10	1921	0.000773974	0.0222847	protein LE25 [Capsicum annuum]
	Gr25	S10_233265978	10	1949	0.00012671	0.176126	hypothetical protein BC332_26940 [Capsicum chinense]
	Gr25	S11_152967951	11	1030	4.41605e-05	0.201462	putative flavin-containing monooxygenase 1-like [Capsicum annuum]	Flavin-containing monooxygenase are a large family of enzymes involved in an array of different reactions by activating molecular oxygen and transferring one atom of oxygen to their substrates. They are present in all kingdoms of life from bacteria to humans. Plants, however, possess a far greater number of FMOs (Thodberg and Neilson 2020). FMOs are oxidoreductases with immense potential for deve…	Thodberg, S., & Jakobsen Neilson, E. H. (2020). The “green” FMOs: diversity, functionality and application of plant flavoproteins. Catalysts, 10(3), 329.
	Gr5	S11_211867352	11	1281	8.08906e-08	0.0674355	THO complex subunit 2-like [Capsicum annuum]	he THO complex is a key component in the co-transcriptional formation of messenger ribonucleoparticles that are competent to be exported from the nucleus, yet its precise function is unknown. invlolves in mRNA processing and its transport from nucleaus. It also plays role in small interfering RNA-dependent processes in plants	Jimeno, S., & Aguilera, A. (2010). The THO complex as a key mRNP biogenesis factor in development and cell differentiation. Journal of Biology, 9(1), 1-3.
	Gr5	S11_213608267	11	1304	0.000958363	0.0203327	hypothetical protein T459_28150 [Capsicum annuum]
	Gr25	S11_249590328	11	1499	0.000561913	0.140855	putative non-specific lipid-transfer protein-like protein-like, partial [Capsicum annuum]
	Gr25	S11_251146333	11	1513	0.000102853	0.123579	hypothetical protein BC332_10212 [Capsicum chinense]
	Gr15	S11_253783755	11	1560	7.16333e-05	0.043223	hypothetical protein T459_08803 [Capsicum annuum]
	Gr15	S11_257151051	11	1617	7.75308e-05	0.080577	protein YAE1 isoform X3 [Capsicum annuum]	Uncharacterized protein YAE1; Protein that forms a complex with Lto1p and Rli1p; essential for growth under standard (aerobic) conditions but not under anaerobic conditions; may have a role in protection of ribosomal assembly and function from damage due to reactive oxygen species	Paul, V. D., Mühlenhoff, U., Stümpfig, M., Seebacher, J., Kugler, K. G., Renicke, C., ... & Lill, R. (2015). The deca-GX3 proteins Yae1-Lto1 function as adaptors recruiting the ABC protein Rli1 for iron-sulfur cluster insertion. Elife, 4, e08231.
	Gr15	S11_257213134	11	1622	8.21282e-06	0.0535489	putative F-box protein-like [Capsicum annuum]	CaF-box was expressed predominantly in stems and seeds, and the transcript was markedly upregulated in response to cold stress, abscisic acid (ABA) and salicylic acid (SA) treatment, and downregulated under osmotic and heavy metal stress. CaF-box expression was dramatically affected by salt stress, and was rapidly increased for the first hour, then sharply decreased thereafter. In order to furthe…	Chen, R., Guo, W., Yin, Y., & Gong, Z. H. (2014). A novel F-box protein CaF-box is involved in responses to plant hormones and abiotic stress in pepper (Capsicum annuum L.). International Journal of Molecular Sciences, 15(2), 2413-2430.
	Gr20	S11_258214443	11	1696	0.000373264	0.0381634	hypothetical protein T459_28598 [Capsicum annuum]
	Gr15	S11_260908303	11	1862	0.000859423	0.0386601	shugoshin-1 [Capsicum annuum]	Extensive studies have identified and established the conserved protein Shugoshin (Sgo1/2) as an essential protector for centromeric cohesion. In this review, we summarize the current understanding of how Shugoshin-1 (Sgo1) protects centromeric cohesion at the molecular level. Targeting of Sgo1 to inner centromeres is required for its proper function of cohesion protection	Zhang, Q., & Liu, H. (2020). Functioning mechanisms of Shugoshin-1 in centromeric cohesion during mitosis. Essays in biochemistry, 64(2), 289-297.
	Gr40	S11_265898841	11	2046	0.0009199	0.104638	uncharacterized protein LOC124898461 [Capsicum annuum]
	Gr40	S12_2792525	12	120	0.00010441	0.122652	Tonoplast dicarboxylate transporter [Capsicum annuum]	Tonoplast dicarboxylate transporter gene, in tomato, and provides further evidence that SlTDT plays an important role in malate and citrate transport(organic acid metabolism)	Liu, R., Li, B., Qin, G., Zhang, Z., & Tian, S. (2017). Identification and functional characterization of a tonoplast dicarboxylate transporter in tomato (Solanum lycopersicum). Frontiers in plant science, 8, 186.
	Gr40	S12_2792536	12	123	0.00010441	0.122652	Tonoplast dicarboxylate transporter [Capsicum annuum]
	Gr40	S12_2792561	12	125	7.28908e-05	0.128877	Tonoplast dicarboxylate transporter [Capsicum annuum]
	Gr15	S12_13333794	12	510	0.000548927	0.0317915	CMP-sialic acid transporter 4 [Capsicum annuum]
	Gr25	S12_17593725	12	562	3.75833e-06	0.239608	pleiotropic drug resistance protein 2-like [Capsicum annuum]
	Gr5	S12_157746363	12	1225	0.00060524	0.0280616	5'-3' exoribonuclease 4 isoform X5 [Capsicum annuum]

## Sheet: Table S5
		Capsicum species	Genebank code	Origin	Year of deposit
		C. annuum	CAP10		1981
		C. annuum	CAP100		1977
		C. annuum	CAP1004	United States	1993
		C. annuum	CAP1005	Thailand	1993
		C. annuum	CAP1007	Cuba	1995
		C. annuum	CAP101	Hungary	1976
		C. annuum	CAP102	Hungary	1976
		C. annuum	CAP1024	Cuba	1994
		C. annuum	CAP1025	Cuba	1994
		C. annuum	CAP1027	Cuba	1994
		C. annuum	CAP1028	Cuba	1994
		C. annuum	CAP103	Italy	1979
		C. annuum	CAP1030	Cuba	1994
		C. annuum	CAP1031	Cuba	1994
		C. annuum	CAP1037	Italy	1994
		C. annuum	CAP1038	Italy	1994
		C. annuum	CAP1039	Italy	1994
		C. annuum	CAP104		1976
		C. annuum	CAP1040	Italy	1995
		C. annuum	CAP1041	Italy	1994
		C. annuum	CAP1042	Italy	1994
		C. annuum	CAP1043	Italy	1994
		C. annuum	CAP1044	Albania	1994
		C. annuum	CAP1045	Albania	1994
		C. annuum	CAP1047	Albania	1995
		C. annuum	CAP1048	Albania	1994
		C. annuum	CAP1049	Albania	1994
		C. annuum	CAP105	Russia	1976
		C. annuum	CAP1050	Albania	1995
		C. annuum	CAP1051	Albania	1994
		C. annuum	CAP1052	Albania	1994
		C. annuum	CAP1053	Tunisia	1996
		C. annuum	CAP1054	Tunisia	1994
		C. annuum	CAP1055	Tunisia	1994
		C. annuum	CAP1056	Tunisia	1994
		C. annuum	CAP1057	Tunisia	1994
		C. annuum	CAP1059	Romania	1994
		C. annuum	CAP106	Russia	1978
		C. annuum	CAP1060	Pakistan	1994
		C. annuum	CAP1061	Italy	1997
		C. annuum	CAP1062	Italy	1997
		C. annuum	CAP1065	Italy	1995
		C. annuum	CAP1067	Italy	1999
		C. annuum	CAP107	Bulgaria	1976
		C. annuum	CAP1070	Italy	1997
		C. annuum	CAP1074	Togo	1994
		C. annuum	CAP1075	Italy	1995
		C. annuum	CAP1076		1995
		C. annuum	CAP1078		1997
		C. annuum	CAP108	Japan	1978
		C. annuum	CAP1082		1995
		C. annuum	CAP1087	Tajikistan	1995
		C. annuum	CAP1088	Albania	1995
		C. annuum	CAP1089	Albania	1995
		C. annuum	CAP109	Russia	1977
		C. annuum	CAP1090	Albania	1997
		C. annuum	CAP1091	Albania	1997
		C. annuum	CAP1093	Albania	1995
		C. annuum	CAP1094	Albania	1997
		C. annuum	CAP1095	Albania	1995
		C. annuum	CAP1096	Albania	1995
		C. annuum	CAP1097	Albania	1995
		C. annuum	CAP1098	Albania	1995
		C. annuum	CAP1099	Albania	1995
		C. annuum	CAP11		1976
		C. annuum	CAP110	Bulgaria	1978
		C. annuum	CAP1100	Albania	1997
		C. annuum	CAP1101	Albania	1995
		C. annuum	CAP1102	Albania	1997
		C. annuum	CAP1103	Albania	1997
		C. annuum	CAP1104	Albania	1995
		C. annuum	CAP1106	Albania	1995
		C. annuum	CAP1108	Romania	1995
		C. annuum	CAP1109		1995
		C. annuum	CAP111		1979
		C. annuum	CAP1110		1995
		C. annuum	CAP1111	Albania	1997
		C. annuum	CAP1112	Albania	1997
		C. annuum	CAP1114	Albania	1995
		C. annuum	CAP1115	Albania	1995
		C. annuum	CAP1116	Albania	1997
		C. annuum	CAP1117	Thailand	1995
		C. annuum	CAP1118	Thailand	1995
		C. annuum	CAP112		1978
		C. annuum	CAP1121	Cuba	1995
		C. annuum	CAP1122	Italy	1995
		C. annuum	CAP1123	Italy	1996
		C. annuum	CAP1124	Italy	1995
		C. annuum	CAP1125	Italy	1995
		C. annuum	CAP1126	Albania	1996
		C. annuum	CAP1127	Albania	1996
		C. annuum	CAP1129	Spain	1995
		C. annuum	CAP113	Japan	1976
		C. annuum	CAP1130		1996
		C. annuum	CAP1132	Italy	1996
		C. annuum	CAP1133	Italy	1996
		C. annuum	CAP1135	Italy	1997
		C. annuum	CAP1136	Italy	1996
		C. annuum	CAP1139	Italy	1996
		C. annuum	CAP114	Japan	1977
		C. annuum	CAP1140		1996
		C. annuum	CAP1146		1999
		C. annuum	CAP1147		1996
		C. annuum	CAP115	Slovakia	1978
		C. annuum	CAP116	Slovakia	1976
		C. annuum	CAP1165	Italy	1997
		C. annuum	CAP1167	Italy	1997
		C. annuum	CAP1168		1997
		C. annuum	CAP1169	Albania	1997
		C. annuum	CAP117	Bulgaria	1976
		C. annuum	CAP1170	Albania	1997
		C. annuum	CAP1171	Albania	1997
		C. annuum	CAP1172	Albania	1997
		C. annuum	CAP1173	Albania	1997
		C. annuum	CAP1174	Albania	1997
		C. annuum	CAP1175	Albania	1997
		C. annuum	CAP1176	Albania	1997
		C. annuum	CAP1177	Albania	1997
		C. annuum	CAP1178	Albania	1997
		C. annuum	CAP1179	Albania	1997
		C. annuum	CAP118	Russia	1976
		C. annuum	CAP1180	Albania	1997
		C. annuum	CAP1181	Albania	1997
		C. annuum	CAP1182	Albania	1996
		C. annuum	CAP1183	Albania	1996
		C. annuum	CAP1184	Albania	1996
		C. annuum	CAP1185	Albania	1996
		C. annuum	CAP1186	Albania	1996
		C. annuum	CAP1187	Albania	1996
		C. annuum	CAP1188	Albania	1996
		C. annuum	CAP1189	Albania	1996
		C. annuum	CAP119	Japan	1977
		C. annuum	CAP1190	Albania	1996
		C. annuum	CAP1191	Albania	1996
		C. annuum	CAP1192		1977
		C. annuum	CAP1193		1976
		C. annuum	CAP1194	Hungary	1980
		C. annuum	CAP1195		1979
		C. annuum	CAP1196		1977
		C. annuum	CAP1197		1982
		C. annuum	CAP1198		1976
		C. annuum	CAP1199		1982
		C. annuum	CAP12		1976
		C. annuum	CAP120	Hungary	1977
		C. annuum	CAP1200		1978
		C. annuum	CAP1201		1976
		C. annuum	CAP1202	Bulgaria	1976
		C. annuum	CAP1203		1978
		C. annuum var. glabriusculum	CAP1205		1981
		C. annuum	CAP1206		1981
		C. annuum	CAP1207	Hungary	1980
		C. annuum	CAP1208	Italy	1980
		C. annuum	CAP1209		1977
		C. annuum	CAP1210		1976
		C. annuum	CAP1211		1976
		C. annuum	CAP1212		1978
		C. annuum	CAP1213		1978
		C. annuum	CAP1215		1976
		C. annuum	CAP1216		1976
		C. annuum	CAP1217		1977
		C. annuum	CAP1218		1980
		C. annuum	CAP1219		1981
		C. annuum	CAP122	Hungary	1976
		C. annuum	CAP1220		1976
		C. annuum	CAP1221		1980
		C. annuum	CAP1222		1977
		C. annuum	CAP1223	Bulgaria	1982
		C. annuum	CAP1224		1977
		C. annuum	CAP1225		1976
		C. annuum	CAP1226		1981
		C. annuum	CAP1227		1976
		C. annuum	CAP1228		1983
		C. annuum	CAP1229		1976
		C. annuum	CAP123	Bulgaria	1977
		C. annuum	CAP1230		1978
		C. annuum	CAP1231		1976
		C. annuum	CAP1232		1977
		C. annuum	CAP1233		1977
		C. annuum	CAP1234		1978
		C. annuum	CAP1235		1980
		C. annuum	CAP1236		1977
		C. annuum	CAP1237		1977
		C. annuum	CAP1238		1977
		C. annuum	CAP1239		1977
		C. annuum	CAP124	United States	1977
		C. annuum	CAP1240		1976
		C. annuum	CAP1241		1977
		C. annuum	CAP1244		1977
		C. annuum	CAP1245		1981
		C. annuum	CAP1246		1981
		C. annuum	CAP1247		1981
		C. annuum	CAP1248		1981
		C. annuum	CAP1249		1981
		C. annuum	CAP125	Ceca Republic	1982
		C. annuum	CAP1250		1976
		C. annuum	CAP1251		1981
		C. annuum	CAP1252		1982
		C. annuum	CAP1253	Bulgaria	1976
		C. annuum	CAP1254	Bulgaria	1976
		C. annuum	CAP1255	Bulgaria	1977
		C. annuum	CAP1256	Bulgaria	1977
		C. annuum	CAP1257	Bulgaria	1979
		C. annuum	CAP1258	Bulgaria	1976
		C. annuum	CAP1259	Bulgaria	1982
		C. annuum	CAP126		1980
		C. annuum	CAP1260	China	1977
		C. annuum	CAP1261	China	1979
		C. annuum	CAP1262	China	1976
		C. annuum	CAP1263	China	1979
		C. annuum	CAP1264	China	1979
		C. annuum	CAP1265	China	1980
		C. annuum	CAP1268	Costa Rica	1976
		C. annuum var. glabriusculum	CAP1269	Costa Rica	1980
		C. annuum	CAP127		1978
		C. annuum	CAP1270	Costa Rica	1982
		C. annuum	CAP1271	Costa Rica	1982
		C. annuum	CAP1272	Costa Rica	1979
		C. annuum	CAP1273	Costa Rica	1977
		C. annuum	CAP1274	Ceca Republic	1976
		C. annuum	CAP1275	Ceca Republic	1976
		C. annuum	CAP1276	Ceca Republic	1978
		C. annuum	CAP1277	Cuba	1977
		C. annuum	CAP1278	Cuba	1976
		C. annuum	CAP1279	Cuba	1976
		C. annuum	CAP128	Japan	1978
		C. annuum	CAP1280	Cuba	1978
		C. annuum	CAP1281	Czech rep	1978
		C. annuum	CAP1282	Czech rep	1981
		C. annuum	CAP1283	Ethiopia	1977
		C. annuum	CAP1284	Ethiopia	1978
		C. annuum	CAP1285	Ethiopia	1981
		C. annuum	CAP1286	Ethiopia	1980
		C. annuum	CAP1287	Ethiopia	1976
		C. annuum	CAP1288	Ethiopia	1980
		C. annuum	CAP1289	Ethiopia	1980
		C. annuum	CAP129	Bulgaria	1976
		C. annuum	CAP1290	Ethiopia	1980
		C. annuum	CAP1291	Ethiopia	1978
		C. annuum	CAP1292	Guatemala	1981
		C. annuum	CAP1294	Guatemala	1980
		C. annuum	CAP1295	Honduras	1982
		C. annuum	CAP1296	Honduras	1977
		C. annuum	CAP1297	Honduras	1981
		C. annuum	CAP1298	Honduras	1981
		C. annuum	CAP1299	Honduras	1977
		C. annuum	CAP13	United States	1981
		C. annuum	CAP130		1977
		C. annuum	CAP1300	Honduras	1976
		C. annuum	CAP1301	Honduras	1977
		C. annuum	CAP1302	Honduras	1979
		C. annuum	CAP1303	Honduras	1982
		C. annuum	CAP1304	Honduras	1977
		C. annuum	CAP1305	Honduras	1981
		C. annuum	CAP1306	Honduras	1977
		C. annuum	CAP1307	Honduras	1981
		C. annuum	CAP1308	Honduras	1977
		C. annuum	CAP1309	Honduras	1976
		C. annuum	CAP131	Japan	1981
		C. annuum	CAP1310	Honduras	1982
		C. annuum	CAP1311	Honduras	1978
		C. annuum	CAP1312	Honduras	1976
		C. annuum	CAP1313	Honduras	1982
		C. annuum	CAP1314	Honduras	1982
		C. annuum	CAP1315	Honduras	1981
		C. annuum	CAP1316	Honduras	1981
		C. annuum	CAP1317	Honduras	1977
		C. annuum	CAP1318	Honduras	1978
		C. annuum	CAP1319	Honduras	1976
		C. annuum	CAP132	Bulgaria	1988
		C. annuum	CAP1320	Honduras	1981
		C. annuum	CAP1321	Honduras	1976
		C. annuum	CAP1322	Honduras	1982
		C. annuum	CAP1323	Honduras	1978
		C. annuum	CAP1324	Honduras	1981
		C. annuum	CAP1325	Honduras	1976
		C. annuum	CAP1326	Honduras	1976
		C. annuum	CAP1327	Honduras	1977
		C. annuum	CAP1328	Honduras	1977
		C. annuum	CAP1329	Honduras	1977
		C. annuum	CAP133	Bulgaria	1978
		C. annuum	CAP1330	Honduras	1978
		C. annuum	CAP1331	Honduras	1977
		C. annuum	CAP1332	Honduras	1977
		C. annuum	CAP1333	Honduras	1977
		C. annuum	CAP1334	Honduras	1977
		C. annuum	CAP1335	Honduras	1981
		C. annuum	CAP1336	Honduras	1982
		C. annuum	CAP1337	Honduras	1977
		C. annuum	CAP1338	Honduras	1977
		C. annuum	CAP1339	Honduras	1976
		C. annuum	CAP134		1978
		C. annuum	CAP1340	Honduras	1977
		C. annuum	CAP1341	Hungary	1976
		C. annuum	CAP1342	Hungary	1977
		C. annuum	CAP1343	Hungary	1977
		C. annuum	CAP1344	Hungary	1979
		C. annuum	CAP1345	Hungary	1981
		C. annuum	CAP1346	Hungary	1977
		C. annuum	CAP1347	Hungary	1977
		C. annuum	CAP1348	Hungary	1979
		C. annuum	CAP1349	Hungary	1977
		C. annuum	CAP135	Hungary	1977
		C. annuum	CAP1350	Hungary	1977
		C. annuum	CAP1351	Hungary	1976
		C. annuum	CAP1352	Hungary	1980
		C. annuum	CAP1353	Italy	1980
		C. annuum	CAP1354	Italy	1977
		C. annuum	CAP1355	Italy	1977
		C. annuum	CAP1356	Italy	1981
		C. annuum	CAP1357	Mexico	1977
		C. annuum	CAP1358	Mexico	1980
		C. annuum	CAP1359	Mexico	1979
		C. annuum	CAP136	Hungary	1978
		C. annuum	CAP1361	Netherlands	2009
		C. annuum	CAP1362	Netherlands	1976
		C. annuum	CAP1363	Perù	1977
		C. annuum	CAP1364	Perù	1981
		C. annuum	CAP1365	Perù	1981
		C. annuum	CAP1366	Perù	1977
		C. annuum	CAP1367	Korea	1977
		C. annuum	CAP1368	Portugal	1977
		C. annuum	CAP1369	Portugal	1977
		C. annuum	CAP137	Hungary	1977
		C. annuum	CAP1370	Portugal	1977
		C. annuum	CAP1371	Portugal	1978
		C. annuum	CAP1372	Portugal	1978
		C. annuum	CAP1373	Romania	1977
		C. annuum	CAP1374	Romania	1978
		C. annuum	CAP1375	Romania	1977
		C. annuum	CAP1376	Romania	1976
		C. annuum	CAP1377	Romania	1979
		C. annuum	CAP1378	Romania	1977
		C. annuum	CAP1379	Romania	1980
		C. annuum	CAP138	Hungary	1979
		C. annuum	CAP1380	Romania	1980
		C. annuum	CAP1382	Romania	1977
		C. annuum	CAP1383	Romania	1981
		C. annuum	CAP1384	Romania	1980
		C. annuum	CAP1385	Romania	1980
		C. annuum	CAP1386	Romania	1976
		C. annuum	CAP1387	Romania	1982
		C. annuum	CAP1388	Romania	1979
		C. annuum	CAP1389	El salvador	1977
		C. annuum	CAP139	Hungary	1980
		C. annuum	CAP1390	El salvador	1978
		C. annuum	CAP1391	El salvador	1976
		C. annuum	CAP1393	El salvador	1978
		C. annuum	CAP1394	El salvador	1977
		C. annuum	CAP1395	El salvador	1977
		C. annuum	CAP1396	El salvador	1981
		C. annuum	CAP1397	El salvador	1981
		C. annuum	CAP1398	El salvador	1982
		C. annuum	CAP14	Romania	1979
		C. annuum	CAP140	Hungary	1981
		C. annuum var. glabriusculum	CAP1400	El salvador	1977
		C. annuum	CAP1401	El salvador	1976
		C. annuum	CAP1402	El salvador	1978
		C. annuum	CAP1403	El salvador	1977
		C. annuum	CAP1404	El salvador	1981
		C. annuum	CAP1406	El salvador	1977
		C. annuum	CAP1407	El salvador	1978
		C. annuum	CAP1408	El salvador	1977
		C. annuum	CAP1409	El salvador	1980
		C. annuum	CAP141	Hungary	1978
		C. annuum	CAP1410	El salvador	1979
		C. annuum	CAP1412	El salvador	1979
		C. annuum	CAP1413	El salvador	1982
		C. annuum	CAP1415	El salvador	1982
		C. annuum	CAP1417	El salvador	1981
		C. annuum	CAP142	Hungary	1980
		C. annuum	CAP1421	El salvador	1976
		C. annuum	CAP1422	El salvador	1981
		C. annuum	CAP1423	El salvador	1979
		C. annuum	CAP1424	El salvador	1977
		C. annuum	CAP1425	El salvador	1981
		C. annuum	CAP1426	El salvador	1977
		C. annuum	CAP1427	El salvador	1979
		C. annuum	CAP1428	El salvador	1976
		C. annuum	CAP1429	El salvador	1976
		C. annuum	CAP143		1981
		C. annuum	CAP1430	El salvador	1976
		C. annuum	CAP1433	El salvador	1976
		C. annuum	CAP1435	El salvador	1982
		C. annuum	CAP1436	El salvador	1978
		C. annuum var. glabriusculum	CAP1437	Russia	1977
		C. annuum	CAP1438	Russia	1981
		C. annuum var. glabriusculum	CAP1439	Russia	1981
		C. annuum	CAP144		1981
		C. annuum	CAP1440	Turkey	1977
		C. annuum	CAP1441	Turkey	1980
		C. annuum	CAP1442	United States	1977
		C. annuum	CAP1443	United States	1976
		C. annuum	CAP145		1977
		C. annuum	CAP146	Bulgaria	1977
		C. annuum	CAP147		1980
		C. annuum	CAP148	Czech rep	1979
		C. annuum	CAP149	Japan	1982
		C. annuum	CAP1493	Ethiopia	1978
		C. annuum	CAP1494	Ethiopia	1977
		C. annuum	CAP1495	Uzbekistan	1978
		C. annuum	CAP15	Romania	1976
		C. annuum	CAP150	Hungary	1978
		C. annuum	CAP1501		1980
		C. annuum	CAP1502	Croatia	1980
		C. annuum	CAP1503	Croatia	1997
		C. annuum	CAP1504	Croatia	1976
		C. annuum	CAP1505	Croatia	1978
		C. annuum	CAP1506	Croatia	1997
		C. annuum	CAP1508	Croatia	1997
		C. annuum	CAP1509	Croatia	1997
		C. annuum	CAP151	Bulgaria	1997
		C. annuum	CAP1512	Croatia	1997
		C. annuum	CAP1513	Croatia	1997
		C. annuum	CAP1514	Croatia	1997
		C. annuum	CAP1519	Croatia	1997
		C. annuum	CAP152	Bulgaria	1976
		C. annuum	CAP1520	Croatia	1997
		C. annuum	CAP1521	Croatia	1997
		C. annuum	CAP1526	Croatia	1997
		C. annuum	CAP153	Bulgaria	1997
		C. annuum	CAP1533		1978
		C. annuum	CAP1534	Italy	1997
		C. annuum	CAP1535	Italy	1997
		C. annuum	CAP1536	Italy	1997
		C. annuum	CAP1537	Italy	1976
		C. annuum	CAP1538	Tunisia	1997
		C. annuum	CAP1539	Portugal	1999
		C. annuum	CAP154	Hungary	1999
		C. annuum	CAP1544	Croatia	1999
		C. annuum	CAP1545	Croatia	2000
		C. annuum	CAP1546	Japan	1999
		C. annuum	CAP1547	Bulgaria	1999
		C. annuum	CAP1548	Bulgaria	1976
		C. annuum	CAP1549	Bulgaria	1997
		C. annuum	CAP155	Hungary	2000
		C. annuum	CAP1550	Bulgaria	1999
		C. annuum	CAP1551	Bulgaria	2000
		C. annuum	CAP1552	Bulgaria	1999
		C. annuum	CAP1553	Bulgaria	1999
		C. annuum	CAP1555	Bulgaria	1976
		C. annuum	CAP1556	Bulgaria	1999
		C. annuum	CAP1557	Bulgaria	1999
		C. annuum	CAP1558	Bulgaria	1999
		C. annuum	CAP1559	Bulgaria	1999
		C. annuum	CAP156	Hungary	2000
		C. annuum	CAP1560	Bulgaria	1999
		C. annuum	CAP1561	Bulgaria	2001
		C. annuum	CAP1562	Bulgaria	1999
		C. annuum	CAP1563	Bulgaria	1999
		C. annuum	CAP1564	Bulgaria	1976
		C. annuum	CAP1565	Bulgaria	2001
		C. annuum	CAP1566	Bulgaria	1999
		C. annuum	CAP1567	Bulgaria	1999
		C. annuum	CAP1568	Bulgaria	2000
		C. annuum	CAP157	Austria	2001
		C. annuum	CAP1571	Bulgaria	2000
		C. annuum	CAP1572	Bulgaria	2001
		C. annuum	CAP1573	Bulgaria	2001
		C. annuum	CAP1574	Bulgaria	2000
		C. annuum	CAP1575	Bulgaria	1987
		C. annuum	CAP1577	Bulgaria	2000
		C. annuum	CAP1578	Bulgaria	2001
		C. annuum	CAP1579	Bulgaria	2000
		C. annuum	CAP158	Austria	2002
		C. annuum	CAP1580	Bulgaria	1999
		C. annuum	CAP1581	Bulgaria	2001
		C. annuum	CAP1582	Bulgaria	2001
		C. annuum	CAP1583	Bulgaria	2001
		C. annuum	CAP1584	Bulgaria	1978
		C. annuum	CAP1585	Bulgaria	2001
		C. annuum	CAP1586	Bulgaria	2001
		C. annuum	CAP1587	Bulgaria	2000
		C. annuum	CAP1588	Bulgaria	2001
		C. annuum	CAP1589	Bulgaria	2001
		C. annuum	CAP159	Russia	2001
		C. annuum	CAP1590	Bulgaria	2001
		C. annuum	CAP1591	Italy	2001
		C. annuum	CAP1593	Italy	2000
		C. annuum	CAP1594	Italy	2000
		C. annuum	CAP1595	Italy	1976
		C. annuum	CAP1596	Italy	2001
		C. annuum	CAP1598	Spain	2001
		C. annuum	CAP16	Romania	2001
		C. annuum	CAP160	Japan	2000
		C. annuum	CAP1600	Hungary	2000
		C. annuum	CAP1605	Italy	2000
		C. annuum	CAP1606	Italy	2001
		C. annuum	CAP1607	Italy	1976
		C. annuum	CAP161	Hungary	1978
		C. annuum	CAP1611	Italy	2002
		C. annuum	CAP1612	Italy	2002
		C. annuum	CAP1613	Italy	2002
		C. annuum	CAP1617	Italy	2002
		C. annuum	CAP162	Czech rep	1978
		C. annuum	CAP1620	Spain	2003
		C. annuum	CAP1621	Spain	2002
		C. annuum	CAP1624	Spain	2002
		C. annuum	CAP1625	Spain	2002
		C. annuum	CAP1626	China	1978
		C. annuum	CAP1627	Spain	2002
		C. annuum	CAP1628		2002
		C. annuum	CAP163	India	1989
		C. annuum	CAP1633	Turkey	1989
		C. annuum	CAP1634	Spain	1991
		C. annuum	CAP1635	Yemen	1997
		C. annuum	CAP1636	Germany	2004
		C. annuum	CAP1637		1976
		C. annuum	CAP1638	Germany	1986
		C. annuum	CAP164	India	1989
		C. annuum	CAP1640	Turkey	1986
		C. annuum	CAP1641	Germany	1990
		C. annuum	CAP1644	Spain	1992
		C. annuum	CAP1645	Spain	1984
		C. annuum var. glabriusculum	CAP1646		2005
		C. annuum	CAP1647		1976
		C. annuum	CAP1648	Spain	1986
		C. annuum	CAP1649	Spain	1991
		C. annuum	CAP165	India	1998
		C. annuum	CAP1650	China	1998
		C. annuum	CAP1651	Spain	1992
		C. annuum	CAP1652	Germany	1990
		C. annuum	CAP1653	United States	1990
		C. annuum	CAP1655	Spain	1989
		C. annuum	CAP1657	Yemen	1978
		C. annuum	CAP1658	Spain	1991
		C. annuum	CAP1659	Turkey	1989
		C. annuum	CAP166	India	1991
		C. annuum	CAP1660	Spain	1986
		C. annuum	CAP1661	Spain	1999
		C. annuum	CAP1662	Spain	1995
		C. annuum	CAP1664	Yemen	1989
		C. annuum	CAP1665		1986
		C. annuum	CAP1666	Yemen	1976
		C. annuum	CAP1667	Yemen	1989
		C. annuum	CAP1668		1990
		C. annuum	CAP1669	Yemen	1989
		C. annuum	CAP167	Italy	1995
		C. annuum	CAP1670	Yemen	1991
		C. annuum	CAP1671	Turkey	1986
		C. annuum	CAP1672	Spain	1995
		C. annuum	CAP1673	Spain	1992
		C. annuum	CAP1674		1986
		C. annuum	CAP1675	Spain	1976
		C. annuum	CAP1676	Spain	1995
		C. annuum	CAP1677	Spain	1986
		C. annuum	CAP1678	Spain	1990
		C. annuum	CAP1679	Yemen	1989
		C. annuum	CAP168	Italy	1992
		C. annuum	CAP1680	Spain	1989
		C. annuum	CAP1681	Spain	1989
		C. annuum	CAP1682	Germany	1990
		C. annuum	CAP1683	Spain	1990
		C. annuum	CAP1686	Spain	1995
		C. annuum	CAP1687	Spain	1978
		C. annuum	CAP1688	Yemen	1989
		C. annuum	CAP1689	Portugal	1990
		C. annuum	CAP169	Italy	1992
		C. annuum	CAP1690	Spain	1989
		C. annuum	CAP1698	Italy	1990
		C. annuum	CAP1699	Italy	1990
		C. annuum	CAP17	Russia	1986
		C. annuum	CAP170	Italy	1990
		C. annuum	CAP1701	Italy	1976
		C. annuum	CAP1709	Georgia	1989
		C. annuum	CAP171	Italy	2003
		C. annuum	CAP1710	Georgia	2002
		C. annuum	CAP1711	Georgia	1976
		C. annuum	CAP1712	Georgia	1976
		C. annuum	CAP1713	Georgia	2003
		C. annuum	CAP1714	Georgia	2010
		C. annuum	CAP1715	Georgia	1976
		C. annuum	CAP1716	Georgia	2010
		C. annuum	CAP1717	Georgia	2010
		C. annuum	CAP1718	Georgia	2012
		C. annuum	CAP1719	Germany	2012
		C. annuum	CAP172	Italy	2012
		C. annuum	CAP1720	Germany	2012
		C. annuum	CAP1721	Germany	2012
		C. annuum	CAP1722	Germany	2012
		C. annuum	CAP1723	Germany	2012
		C. annuum	CAP173	Italy
		C. annuum	CAP174	Italy	1976
		C. annuum	CAP175	Italy
		C. annuum	CAP176	Italy
		C. annuum	CAP177	Italy
		C. annuum	CAP178	Italy
		C. annuum	CAP179	Italy	1978
		C. annuum	CAP18	Russia	1976
		C. annuum	CAP180	Italy	1976
		C. annuum	CAP181	Italy	1978
		C. annuum	CAP182	Italy	1978
		C. annuum	CAP183	China	1977
		C. annuum	CAP184	China	1977
		C. annuum	CAP185	China	1976
		C. annuum	CAP187	China	1978
		C. annuum	CAP188	China	1976
		C. annuum	CAP189	China	1982
		C. annuum	CAP19	Hungary	1982
		C. annuum	CAP190	China	1976
		C. annuum	CAP191		1976
		C. annuum	CAP192		1976
		C. annuum	CAP193		1976
		C. annuum	CAP194		1976
		C. annuum	CAP196		1976
		C. annuum	CAP197		1979
		C. annuum	CAP198		1981
		C. annuum	CAP199		1981
		C. annuum	CAP2		1981
		C. annuum	CAP20	Bulgaria	1977
		C. annuum	CAP200		1977
		C. annuum	CAP21	India	1977
		C. annuum	CAP22	Russia	1981
		C. annuum	CAP223	Hungary	1981
		C. annuum	CAP224		1977
		C. annuum	CAP225	Hungary	1976
		C. annuum	CAP226	Hungary	1981
		C. annuum	CAP227	Hungary	1981
		C. annuum var. glabriusculum	CAP228	Hungary	1976
		C. annuum	CAP229		1978
		C. annuum	CAP23	Ceca Republic	1976
		C. annuum	CAP230	China	1978
		C. annuum	CAP231	Bulgaria	1979
		C. annuum	CAP232	Ceca Republic	1976
		C. annuum	CAP233	Ceca Republic	1976
		C. annuum	CAP234	Bulgaria	1976
		C. annuum	CAP235	Italy	1978
		C. annuum	CAP236	Italy	1976
		C. annuum	CAP237	China	1976
		C. annuum	CAP238	China	1976
		C. annuum	CAP239	Bulgaria	1981
		C. annuum	CAP24		1976
		C. annuum	CAP240	Bulgaria	1980
		C. annuum	CAP241	Hungary	1976
		C. annuum	CAP242	Italy	1976
		C. annuum	CAP243		1979
		C. annuum	CAP244		1978
		C. annuum	CAP249		1976
		C. annuum	CAP25		1982
		C. annuum	CAP251	Ceca Republic	1976
		C. annuum	CAP252	Ceca Republic	1980
		C. annuum	CAP254		1976
		C. annuum	CAP256	Bulgaria	1981
		C. annuum	CAP257		1981
		C. annuum var. glabriusculum	CAP258	India	1981
		C. annuum var. glabriusculum	CAP259	India	1985
		C. annuum var. glabriusculum	CAP26		1976
		C. annuum var. glabriusculum	CAP260	India	1981
		C. annuum	CAP261	Argentina	1981
		C. annuum	CAP262	Argentina	1976
		C. annuum	CAP263	Argentina	1977
		C. annuum	CAP264	Argentina	1977
		C. annuum	CAP265	Argentina	1976
		C. annuum	CAP266	Argentina	1977
		C. annuum	CAP268	Chile	1977
		C. annuum	CAP27	Hungary	1980
		C. annuum	CAP274		1977
		C. annuum	CAP275		1982
		C. annuum	CAP276	El salvador	1980
		C. annuum	CAP277	El salvador	1980
		C. annuum	CAP278		1977
		C. annuum	CAP279		1978
		C. annuum	CAP28	China	1977
		C. annuum	CAP280		1980
		C. annuum	CAP281		1981
		C. annuum	CAP282		1976
		C. annuum	CAP283		1976
		C. annuum	CAP284	El salvador	1978
		C. annuum	CAP285	El salvador	1976
		C. annuum	CAP286	El salvador	1977
		C. annuum	CAP288	El salvador	1977
		C. annuum	CAP289	El salvador	1977
		C. annuum	CAP29	China	1976
		C. annuum	CAP290	El salvador	1976
		C. annuum	CAP291	Guatemala	1981
		C. annuum	CAP292	Russia	1977
		C. annuum	CAP293		1981
		C. annuum	CAP294	Mexico	1978
		C. annuum	CAP295	Mexico	1977
		C. annuum	CAP296		1978
		C. annuum	CAP297	El salvador	1978
		C. annuum	CAP298		1977
		C. annuum	CAP299	Romania	1978
		C. annuum	CAP3		1982
		C. annuum	CAP30	China	1977
		C. annuum	CAP300		1976
		C. annuum	CAP301		1976
		C. annuum	CAP303	El salvador	1978
		C. annuum	CAP304	Hungary	1978
		C. annuum	CAP305	India	1979
		C. annuum	CAP307	Hungary	1980
		C. annuum	CAP308	Hungary	1980
		C. annuum	CAP309		1981
		C. annuum	CAP31		1977
		C. annuum	CAP310		1978
		C. annuum	CAP311	Hungary	1982
		C. annuum	CAP312		1980
		C. annuum	CAP315		1976
		C. annuum	CAP316		1977
		C. annuum	CAP317		1977
		C. annuum	CAP318		1981
		C. annuum	CAP319		1976
		C. annuum	CAP32	Bulgaria	1976
		C. annuum	CAP320		1976
		C. annuum	CAP321	United States	1976
		C. annuum	CAP322		1978
		C. annuum	CAP323	United States	1976
		C. annuum	CAP324	Venezuela	1976
		C. annuum	CAP325	Hungary	1976
		C. annuum	CAP326		1976
		C. annuum	CAP327		1982
		C. annuum	CAP328	China	1977
		C. annuum	CAP33	Hungary	1981
		C. annuum	CAP336	Hungary	1978
		C. annuum	CAP337		1976
		C. annuum	CAP338	Hungary	1982
		C. annuum	CAP339	Honduras	1977
		C. annuum	CAP34	Hungary	1982
		C. annuum	CAP340	Hungary	1982
		C. annuum	CAP341		1976
		C. annuum	CAP342	El salvador	1976
		C. annuum	CAP344	Guatemala	1976
		C. annuum	CAP345	El salvador	1976
		C. annuum	CAP347	El salvador	1982
		C. annuum	CAP348	Hungary	1982
		C. annuum	CAP349	Hungary	1978
		C. annuum	CAP35	Hungary	1980
		C. annuum	CAP350		1981
		C. annuum	CAP351	Czech rep	1978
		C. annuum	CAP352		1980
		C. annuum	CAP353	El salvador	1977
		C. annuum	CAP356	El salvador	1981
		C. annuum	CAP359		1981
		C. annuum	CAP36	Hungary	1981
		C. annuum	CAP367		1977
		C. annuum	CAP368		1977
		C. annuum	CAP369		1977
		C. annuum	CAP37		1978
		C. annuum	CAP370		1979
		C. annuum	CAP371	China	1977
		C. annuum	CAP372		1976
		C. annuum	CAP373		1981
		C. annuum	CAP374		1982
		C. annuum	CAP38		1976
		C. annuum	CAP380		1978
		C. annuum	CAP381	China	1976
		C. annuum	CAP382		1977
		C. annuum	CAP383		1976
		C. annuum	CAP384		1976
		C. annuum	CAP385		1976
		C. annuum	CAP386		1977
		C. annuum	CAP387		1976
		C. annuum	CAP388		1976
		C. annuum	CAP389		1976
		C. annuum	CAP39	Hungary	1981
		C. annuum	CAP390		1976
		C. annuum	CAP391		1976
		C. annuum	CAP392		1992
		C. annuum	CAP393		1992
		C. annuum	CAP4		1992
		C. annuum	CAP40	Hungary	1992
		C. annuum	CAP400		1992
		C. annuum	CAP401	Hungary	1994
		C. annuum	CAP403	Hungary	1992
		C. annuum	CAP404	Hungary	1994
		C. annuum	CAP405	Hungary	1977
		C. annuum	CAP406	Hungary	1994
		C. annuum	CAP407	Hungary	1994
		C. annuum	CAP408	Hungary	1994
		C. annuum	CAP409	Hungary	1994
		C. annuum	CAP41		1976
		C. annuum	CAP410	Hungary	1978
		C. annuum	CAP411	Hungary	1981
		C. annuum	CAP412	Hungary	1978
		C. annuum	CAP413	Hungary	1977
		C. annuum	CAP414	Hungary	1981
		C. annuum	CAP415	Hungary	1981
		C. annuum	CAP416	Hungary	1981
		C. annuum	CAP417	Hungary	1981
		C. annuum	CAP418	Hungary	1981
		C. annuum	CAP419	Hungary	1978
		C. annuum	CAP42		1978
		C. annuum	CAP420	Hungary	1978
		C. annuum	CAP421	Hungary	1979
		C. annuum	CAP422	Hungary	1981
		C. annuum	CAP423	Hungary	1981
		C. annuum	CAP424	Hungary	1977
		C. annuum	CAP425	Hungary	1977
		C. annuum	CAP426	Hungary	1981
		C. annuum	CAP427		1981
		C. annuum	CAP428		1981
		C. annuum	CAP429	Italy	1978
		C. annuum	CAP43		1982
		C. annuum	CAP430	Italy	1977
		C. annuum	CAP431		1982
		C. annuum	CAP432	Italy	1979
		C. annuum	CAP433	Italy	1981
		C. annuum	CAP434	Portugal	1981
		C. annuum	CAP435	Portugal	1981
		C. annuum	CAP436		1979
		C. annuum	CAP437		2017
		C. annuum	CAP440		1983
		C. annuum	CAP442		1976
		C. annuum	CAP443	Honduras	1987
		C. annuum	CAP445	El salvador	1981
		C. annuum	CAP446	Costa Rica	1976
		C. annuum	CAP447	Cuba	1977
		C. annuum	CAP449	El salvador	1982
		C. annuum	CAP45	Japan	1978
		C. annuum	CAP450	Honduras	1977
		C. annuum	CAP453	Cuba	1977
		C. annuum	CAP454	Honduras	1981
		C. annuum	CAP456		1980
		C. annuum	CAP457		1979
		C. annuum	CAP458	Ethiopia	1982
		C. annuum	CAP459	Ethiopia	1981
		C. annuum	CAP46		1982
		C. annuum	CAP460	Ethiopia	1981
		C. annuum	CAP461		1978
		C. annuum	CAP462		1976
		C. annuum	CAP463		1976
		C. annuum	CAP464	Bulgaria	1982
		C. annuum	CAP465	Bulgaria	1976
		C. annuum	CAP466	Bulgaria	1981
		C. annuum	CAP47	Romania	1981
		C. annuum	CAP474	Yugoslavia	1981
		C. annuum	CAP475	Yugoslavia	1981
		C. annuum	CAP478		1976
		C. annuum	CAP479		1976
		C. annuum	CAP48	Japan	1980
		C. annuum	CAP480		1977
		C. annuum	CAP481		1980
		C. annuum	CAP482	El salvador	1980
		C. annuum	CAP484	Ethiopia	1980
		C. annuum	CAP486	Perù	1980
		C. annuum	CAP489		1976
		C. annuum	CAP49		1976
		C. annuum	CAP490	Bulgaria	1979
		C. annuum	CAP491	Bulgaria	1977
		C. annuum	CAP492	Germany	1981
		C. annuum	CAP494		1978
		C. annuum	CAP497		1976
		C. annuum	CAP5		1978
		C. annuum	CAP50	Hungary	1977
		C. annuum	CAP506	Georgia	1976
		C. annuum	CAP507	Ukraine	1980
		C. annuum	CAP508	Bulgaria	1977
		C. annuum	CAP509	Russia	1976
		C. annuum	CAP510	Russia	1976
		C. annuum	CAP511	Georgia	1976
		C. annuum	CAP512	Russia	1976
		C. annuum	CAP513	Georgia	1977
		C. annuum	CAP514	Georgia	1979
		C. annuum	CAP515	Georgia	1976
		C. annuum	CAP516		1976
		C. annuum var. glabriusculum	CAP517		1978
		C. annuum	CAP518		1978
		C. annuum	CAP52		1978
		C. annuum	CAP522	Zambia	1978
		C. annuum	CAP523	Zambia	1978
		C. annuum	CAP526	Sudan	1978
		C. annuum	CAP53		1978
		C. annuum	CAP531	Turkey	1978
		C. annuum	CAP532	Turkey	1978
		C. annuum	CAP533	Korea	1978
		C. annuum	CAP54		1978
		C. annuum	CAP540	Portugal	1978
		C. annuum	CAP541	Portugal	1978
		C. annuum	CAP542	El salvador	1980
		C. annuum	CAP544	El salvador	1978
		C. annuum	CAP549	Zambia	1980
		C. annuum	CAP55		1980
		C. annuum	CAP550	Zambia	1980
		C. annuum	CAP551	Sudan	1978
		C. annuum	CAP552	Korea	1979
		C. annuum	CAP553	Korea	1979
		C. annuum	CAP554	Korea	1980
		C. annuum var. glabriusculum	CAP555	Korea	1980
		C. annuum	CAP556	Italy	1978
		C. annuum	CAP557	Italy	1980
		C. annuum	CAP558	Italy	1980
		C. annuum	CAP56		1980
		C. annuum	CAP560	Korea	1980
		C. annuum	CAP561	Korea	1985
		C. annuum	CAP562	Korea	1978
		C. annuum	CAP563	Korea	1980
		C. annuum	CAP564	Korea	1980
		C. annuum	CAP566	Bulgaria	1981
		C. annuum	CAP567		1980
		C. annuum	CAP568		1980
		C. annuum	CAP57		1980
		C. annuum	CAP571		1981
		C. annuum	CAP572		1983
		C. annuum	CAP573	Czech rep	1981
		C. annuum	CAP574		1978
		C. annuum	CAP576	Mexico	1981
		C. annuum	CAP577	Mexico	1981
		C. annuum	CAP579		1981
		C. annuum	CAP58		1981
		C. annuum	CAP581	Taiwan	1981
		C. annuum	CAP582	Thailand	1982
		C. annuum	CAP584	Italy	1982
		C. annuum	CAP585	Italy	1982
		C. annuum	CAP586	Korea	1978
		C. annuum	CAP587	Georgia	1982
		C. annuum	CAP588	Georgia	1982
		C. annuum	CAP589	Georgia	1982
		C. annuum	CAP59		1982
		C. annuum var. glabriusculum	CAP594		1982
		C. annuum	CAP598	Japan	1982
		C. annuum	CAP599	Italy	1982
		C. annuum	CAP60		1982
		C. annuum	CAP600	Italy	1977
		C. annuum	CAP601	Italy	1982
		C. annuum	CAP602	Italy	1982
		C. annuum	CAP607	Libia	1982
		C. annuum	CAP608	Libia	1982
		C. annuum	CAP609	Libia	2013
		C. annuum	CAP61		1983
		C. annuum	CAP610	Libia	1988
		C. annuum	CAP611	Libia	1983
		C. annuum	CAP612	Libia	1978
		C. annuum	CAP613	Libia	1984
		C. annuum	CAP614	Libia	1983
		C. annuum	CAP615	Libia	1985
		C. annuum	CAP616	Georgia	1978
		C. annuum	CAP617	Georgia	1984
		C. annuum	CAP618	Georgia	1984
		C. annuum	CAP619	Georgia	1985
		C. annuum	CAP62		1984
		C. annuum	CAP620	Georgia	1984
		C. annuum	CAP622		1984
		C. annuum	CAP623		1978
		C. annuum	CAP624	Ceca Republic	1984
		C. annuum	CAP625		1984
		C. annuum	CAP628	Spain	1985
		C. annuum	CAP629	Italy	1984
		C. annuum	CAP63		1984
		C. annuum	CAP630	Italy	1984
		C. annuum	CAP631	Italy	1984
		C. annuum	CAP632	Italy	1984
		C. annuum	CAP633	Italy	1984
		C. annuum	CAP634	Italy	1984
		C. annuum	CAP635	Italy	1979
		C. annuum	CAP636	Italy	1984
		C. annuum	CAP637	Italy	1984
		C. annuum	CAP64		1984
		C. annuum	CAP641	Italy	1984
		C. annuum	CAP644	Italy	1985
		C. annuum	CAP645	Georgia	1987
		C. annuum	CAP647	Italy	1985
		C. annuum	CAP648	Italy	1978
		C. annuum	CAP65		1985
		C. annuum	CAP652		1985
		C. annuum	CAP653		1985
		C. annuum	CAP655	Paraguay	1985
		C. annuum	CAP657	Georgia	1985
		C. annuum	CAP659	Georgia	1985
		C. annuum	CAP66		1986
		C. annuum	CAP660	Georgia	1985
		C. annuum	CAP661	Georgia	1977
		C. annuum	CAP662	Georgia	1985
		C. annuum	CAP663	Georgia	1983
		C. annuum	CAP664	Georgia	1985
		C. annuum	CAP665	Georgia	1985
		C. annuum	CAP666	Georgia	1987
		C. annuum	CAP667	Georgia	1982
		C. annuum	CAP67	Italy	1986
		C. annuum	CAP670	Korea	1986
		C. annuum	CAP671	Korea	1986
		C. annuum	CAP672	Korea	1986
		C. annuum	CAP673	Korea	1986
		C. annuum	CAP674	Hungary	1978
		C. annuum	CAP676	Italy	1986
		C. annuum	CAP678	Italy	1986
		C. annuum	CAP679	Italy	1986
		C. annuum	CAP68	Italy	1986
		C. annuum	CAP680		1986
		C. annuum	CAP682	Panama	1986
		C. annuum	CAP685		1986
		C. annuum	CAP686		1987
		C. annuum	CAP687		1978
		C. annuum	CAP688		1986
		C. annuum	CAP69		1986
		C. annuum	CAP694	China	1986
		C. annuum	CAP696	Georgia	1987
		C. annuum	CAP697		1986
		C. annuum	CAP698	Iraq	1986
		C. annuum	CAP699	Iraq	1986
		C. annuum	CAP7		1987
		C. annuum	CAP70		1976
		C. annuum	CAP704	Cuba	1986
		C. annuum	CAP705	Cuba	1987
		C. annuum	CAP706	Cuba	1988
		C. annuum	CAP707	Cuba	1988
		C. annuum	CAP708	Cuba	1988
		C. annuum	CAP709	Cuba	1988
		C. annuum	CAP71		1979
		C. annuum	CAP715	Cuba	1987
		C. annuum	CAP719	Cuba	1988
		C. annuum	CAP72		1987
		C. annuum	CAP73		1987
		C. annuum	CAP730	Cuba	1987
		C. annuum	CAP733	Hungary	1982
		C. annuum	CAP734		1978
		C. annuum	CAP735		1987
		C. annuum	CAP736	Georgia	1987
		C. annuum	CAP737	Georgia	1988
		C. annuum	CAP739	Korea	1987
		C. annuum	CAP74		1987
		C. annuum	CAP740	Korea	1987
		C. annuum	CAP741	Korea	1978
		C. annuum	CAP742	Italy	1988
		C. annuum	CAP744	Hungary	1987
		C. annuum	CAP745	Hungary	1978
		C. annuum	CAP746	Italy	1976
		C. annuum	CAP747	Italy	1988
		C. annuum	CAP748	Italy	1987
		C. annuum	CAP749	Italy	1986
		C. annuum	CAP75	Germany	1986
		C. annuum	CAP750	Italy	1986
		C. annuum	CAP751	Italy	1987
		C. annuum	CAP753	Italy	1986
		C. annuum	CAP755	Perù	1976
		C. annuum	CAP756	Cuba	1987
		C. annuum	CAP758	Cuba	1986
		C. annuum	CAP76	Hungary	1987
		C. annuum	CAP760	Cuba	1987
		C. annuum	CAP762	Cuba	1987
		C. annuum	CAP77		1987
		C. annuum	CAP771	Cuba	1987
		C. annuum	CAP772	Cuba	1987
		C. annuum	CAP774	Cuba	1988
		C. annuum	CAP775	Cuba	1979
		C. annuum	CAP776	Cuba	1987
		C. annuum	CAP777	Cuba	1988
		C. annuum	CAP779	Georgia	1987
		C. annuum	CAP781	Georgia	1989
		C. annuum	CAP782	Cuba	1988
		C. annuum	CAP783	Cuba	1988
		C. frutescens	CAP786	Italy	1988
		C. annuum	CAP787	Italy	1978
		C. annuum	CAP788	Italy	1988
		C. annuum	CAP79	China	1988
		C. annuum	CAP790	Italy	1978
		C. annuum	CAP791	Italy	1988
		C. annuum	CAP792	Italy	1988
		C. annuum	CAP793	Italy	1988
		C. annuum	CAP795	Cuba	1988
		C. annuum	CAP797	Cuba	1989
		C. annuum	CAP798	Cuba	1988
		C. annuum	CAP799	Cuba	1988
		C. annuum	CAP8	Germany	1988
		C. annuum	CAP80		1988
		C. annuum	CAP81		1988
		C. annuum	CAP82		1988
		C. annuum	CAP824	Colombia	1988
		C. annuum	CAP83		1988
		C. annuum	CAP836	Korea	1978
		C. annuum	CAP837	Georgia	1989
		C. annuum	CAP84		1989
		C. annuum	CAP841	Georgia	1988
		C. annuum	CAP842	Georgia	1988
		C. annuum	CAP846	Italy	1989
		C. annuum	CAP849	Italy	1989
		C. annuum	CAP85	Czech rep	1989
		C. annuum	CAP850	Italy	1989
		C. annuum	CAP851	Italy	1976
		C. annuum	CAP856	Perù	1978
		C. annuum	CAP857	Perù	1976
		C. annuum	CAP858	Cuba	1987
		C. annuum	CAP859	Italy	1989
		C. annuum	CAP86	Czech rep	1976
		C. annuum	CAP862		1990
		C. annuum	CAP863		1989
		C. annuum	CAP87	Japan	1976
		C. annuum	CAP875	Perù	1989
		C. annuum	CAP879	Germany	1990
		C. annuum	CAP88	Hungary	1990
		C. annuum	CAP9		1989
		C. annuum	CAP90	United States	1978
		C. annuum	CAP901	Georgia	1989
		C. annuum	CAP902	Korea	1989
		C. annuum	CAP903	Georgia	1989
		C. annuum	CAP905	Italy	1989
		C. annuum	CAP908		1990
		C. annuum	CAP910	Korea	1989
		C. annuum	CAP913	Italy	1977
		C. annuum	CAP914	Cuba	1989
		C. annuum	CAP916	Cuba	1989
		C. annuum	CAP92	Hungary	1976
		C. annuum	CAP921	Cuba	1989
		C. annuum	CAP923	Cuba	1989
		C. annuum	CAP925	Cuba	1982
		C. annuum	CAP928	Cuba	1982
		C. annuum	CAP93	Bulgaria	1977
		C. annuum	CAP930	Cuba	1990
		C. annuum	CAP94	Russia	1990
		C. annuum	CAP940	Cuba	1990
		C. annuum	CAP941	Cuba	1992
		C. annuum	CAP942	Cuba	1991
		C. annuum	CAP943	Cuba	1990
		C. annuum	CAP945	Cuba	1992
		C. annuum	CAP946	France	1990
		C. annuum	CAP947	Georgia	1990
		C. annuum	CAP948	Italy	1978
		C. annuum	CAP949	Italy	1992
		C. annuum	CAP95	Russia	1990
		C. annuum	CAP950	Italy	1990
		C. annuum	CAP951	Italy	1990
		C. annuum	CAP952	Italy	1978
		C. annuum	CAP953	Italy	1992
		C. annuum	CAP954	Italy	1979
		C. annuum	CAP957		1991
		C. annuum	CAP96	Hungary	1991
		C. annuum	CAP960	Cuba	1991
		C. annuum	CAP962	Cuba	1992
		C. annuum	CAP963	Cuba	1991
		C. annuum	CAP964	Cuba	1992
		C. annuum	CAP965	Cuba	1991
		C. annuum	CAP967	Italy	1991
		C. annuum	CAP969	Indonesia	1992
		C. annuum	CAP97		1978
		C. annuum	CAP970	Indonesia	1992
		C. annuum	CAP971	Indonesia	1992
		C. annuum	CAP973	Italy	1992
		C. annuum	CAP974	Italy	1991
		C. annuum	CAP975	Italy	1991
		C. annuum	CAP976	Italy	1991
		C. annuum	CAP977	Tunisia	1976
		C. annuum	CAP978	Tunisia	1991
		C. annuum	CAP979	Tunisia	1992
		C. annuum	CAP98		1991
		C. annuum	CAP981		1991
		C. annuum	CAP982		1991
		C. annuum	CAP99		1992
		C. annuum	CAP992	Cuba	1992
		C. annuum	CAP994	Cuba	1979
		C. annuum	CAP1204		1992
		C. annuum	CAP1267	Costa Rica	1992
		C. annuum	CAP1399	El salvador	1992
		C. annuum	CAP1432	El salvador	1992
		C. annuum	CAP1434	El salvador	1992
		C. annuum	CAP1639		1992
		C. annuum	CAP213		1993
		C. annuum	CAP245		1993
		C. annuum	CAP246		1993
		C. annuum	CAP247		1978
		C. annuum	CAP248		1993
		C. annuum	CAP505		1993
		C. annuum	CAP539		1976
		C. annuum	CAP575		1993
		C. annuum	CAP759	Cuba	1993

## Sheet: Table S6
	NUMMER	Gr5	Gr10	Gr15	Gr20	Gr25	Gr30	Gr35	Gr40	Total
	CAP1309		ü							1
	CAP1314		ü							1
	CAP1319	ü								1
	CAP1364		ü							1
	CAP141			ü						1
	CAP1424			ü						1
	CAP1428		ü							1
	CAP1437			ü						1
	CAP1712	ü								1
	CAP1713	ü								1
	CAP1714	ü								1
	CAP1715	ü								1
	CAP1716	ü								1
	CAP1717	ü								1
	CAP1718	ü								1
	CAP1719	ü								1
	CAP1720	ü								1
	CAP1721	ü								1
	CAP1722	ü								1
	CAP1723	ü								1
	CAP199		ü							1
	CAP21		ü							1
	CAP286				ü					1
	CAP391				ü					1
	CAP392				ü					1
	CAP561		ü							1
	CAP566		ü							1
	CAP568		ü							1
	CAP571		ü							1
	CAP586	ü								1
	CAP594		ü							1
	CAP599		ü							1
	CAP602		ü							1
	CAP608		ü							1
	CAP609		ü							1
	CAP630		ü							1
	CAP652	ü								1
	CAP686	ü								1
	CAP697	ü								1
	CAP699	ü								1
	CAP706	ü								1
	CAP707	ü								1
	CAP709	ü								1
	CAP733	ü								1
	CAP735	ü								1
	CAP749	ü								1
	CAP75	ü								1
	CAP756	ü								1
	CAP758	ü								1
	CAP759	ü								1
	CAP83	ü								1
	CAP846	ü								1
	CAP851	ü								1
	CAP857	ü								1
	CAP86	ü								1
	CAP879	ü								1
	CAP88	ü								1
	CAP905	ü								1
	CAP913	ü								1
	CAP941	ü								1
	CAP942	ü								1
	CAP946	ü								1
	CAP957	ü								1
	CAP965	ü								1
	CAP1004	ü			ü					2
	CAP1028	ü			ü					2
	CAP103			ü				ü		2
	CAP1031	ü			ü					2
	CAP1038	ü			ü					2
	CAP1039	ü			ü					2
	CAP1040	ü			ü					2
	CAP1042	ü			ü					2
	CAP1043	ü			ü					2
	CAP1047	ü			ü					2
	CAP1049	ü			ü					2
	CAP1050	ü			ü					2
	CAP1051	ü			ü					2
	CAP1053	ü			ü					2
	CAP1057	ü			ü					2
	CAP1059	ü			ü					2
	CAP1060	ü			ü					2
	CAP1065	ü			ü					2
	CAP1075	ü			ü					2
	CAP1076	ü			ü					2
	CAP1087	ü			ü					2
	CAP1093	ü			ü					2
	CAP1096	ü			ü					2
	CAP1097	ü			ü					2
	CAP1098	ü			ü					2
	CAP1099	ü			ü					2
	CAP1101	ü			ü					2
	CAP1104	ü			ü					2
	CAP1108	ü			ü					2
	CAP1109	ü			ü					2
	CAP1110	ü			ü					2
	CAP1114	ü			ü					2
	CAP1117	ü			ü					2
	CAP1118	ü			ü					2
	CAP1121	ü			ü					2
	CAP1123	ü			ü					2
	CAP1124	ü			ü					2
	CAP1125	ü			ü					2
	CAP1126	ü			ü					2
	CAP1127	ü			ü					2
	CAP1129	ü			ü					2
	CAP1130	ü			ü					2
	CAP1132	ü			ü					2
	CAP1133	ü			ü					2
	CAP1136			ü	ü					2
	CAP1139	ü			ü					2
	CAP114	ü			ü					2
	CAP1146	ü			ü					2
	CAP1147	ü		ü						2
	CAP115	ü			ü					2
	CAP1183	ü			ü					2
	CAP1184	ü			ü					2
	CAP1185	ü			ü					2
	CAP1186	ü			ü					2
	CAP1187	ü			ü					2
	CAP1188	ü			ü					2
	CAP1189	ü			ü					2
	CAP119	ü			ü					2
	CAP1191	ü			ü					2
	CAP1192	ü			ü					2
	CAP1194				ü			ü		2
	CAP1198	ü					ü			2
	CAP12	ü	ü							2
	CAP1206		ü					ü		2
	CAP1219		ü					ü		2
	CAP122				ü			ü		2
	CAP1223		ü					ü		2
	CAP1229				ü			ü		2
	CAP123			ü				ü		2
	CAP1232			ü				ü		2
	CAP1236			ü				ü		2
	CAP1237			ü				ü		2
	CAP1238			ü				ü		2
	CAP1245		ü					ü		2
	CAP1246		ü					ü		2
	CAP125		ü					ü		2
	CAP1251		ü					ü		2
	CAP1253				ü			ü		2
	CAP1254				ü			ü		2
	CAP1256			ü				ü		2
	CAP1260			ü				ü		2
	CAP1262				ü			ü		2
	CAP1267				ü			ü		2
	CAP1272			ü				ü		2
	CAP1274				ü			ü		2
	CAP1277			ü				ü		2
	CAP1286				ü			ü		2
	CAP1291		ü					ü		2
	CAP1295			ü				ü		2
	CAP1296		ü					ü		2
	CAP1297		ü					ü		2
	CAP1298			ü				ü		2
	CAP1304		ü					ü		2
	CAP1305			ü				ü		2
	CAP1306		ü					ü		2
	CAP131		ü				ü			2
	CAP1312		ü					ü		2
	CAP1313		ü					ü		2
	CAP1315		ü					ü		2
	CAP1316			ü				ü		2
	CAP1318				ü			ü		2
	CAP132		ü					ü		2
	CAP1321		ü					ü		2
	CAP1322				ü			ü		2
	CAP1323		ü					ü		2
	CAP1327			ü				ü		2
	CAP133				ü			ü		2
	CAP1332			ü				ü		2
	CAP1334		ü					ü		2
	CAP1335	ü					ü			2
	CAP1347			ü				ü		2
	CAP1348				ü			ü		2
	CAP1354			ü				ü		2
	CAP1356			ü				ü		2
	CAP1362			ü				ü		2
	CAP1363	ü	ü							2
	CAP1365				ü			ü		2
	CAP1366				ü			ü		2
	CAP1380			ü				ü		2
	CAP1382		ü					ü		2
	CAP1390				ü			ü		2
	CAP1391				ü			ü		2
	CAP1394			ü				ü		2
	CAP1395		ü					ü		2
	CAP1398	ü		ü						2
	CAP1399		ü					ü		2
	CAP1408				ü			ü		2
	CAP1412		ü					ü		2
	CAP1413		ü					ü		2
	CAP1417				ü			ü		2
	CAP142		ü					ü		2
	CAP1421			ü				ü		2
	CAP1423	ü	ü							2
	CAP1425			ü				ü		2
	CAP1434		ü					ü		2
	CAP1435	ü						ü		2
	CAP1436		ü					ü		2
	CAP1441			ü				ü		2
	CAP1501				ü			ü		2
	CAP1504	ü		ü						2
	CAP1534	ü		ü						2
	CAP1538	ü			ü					2
	CAP1546	ü			ü					2
	CAP1547	ü		ü						2
	CAP1548	ü			ü					2
	CAP1556	ü			ü					2
	CAP1558	ü		ü						2
	CAP1561	ü		ü						2
	CAP1564	ü			ü					2
	CAP1565	ü		ü						2
	CAP1566	ü			ü					2
	CAP1567	ü		ü						2
	CAP1568	ü		ü						2
	CAP157	ü			ü					2
	CAP1572	ü			ü					2
	CAP1573	ü		ü						2
	CAP1574	ü			ü					2
	CAP1575	ü		ü						2
	CAP1578	ü		ü						2
	CAP1579	ü		ü						2
	CAP158	ü		ü						2
	CAP1581	ü		ü						2
	CAP1582	ü		ü						2
	CAP1583	ü			ü					2
	CAP1584	ü		ü						2
	CAP1585	ü		ü						2
	CAP1586	ü		ü						2
	CAP1587	ü		ü						2
	CAP1588	ü		ü						2
	CAP1589	ü			ü					2
	CAP159	ü			ü					2
	CAP1591	ü		ü						2
	CAP1593	ü		ü						2
	CAP1594	ü		ü						2
	CAP1595	ü			ü					2
	CAP1596	ü			ü					2
	CAP1598	ü			ü					2
	CAP16	ü		ü						2
	CAP1600				ü			ü		2
	CAP1605	ü		ü						2
	CAP1606	ü		ü						2
	CAP1607	ü		ü						2
	CAP161	ü		ü						2
	CAP1612	ü		ü						2
	CAP1613	ü		ü						2
	CAP1617	ü		ü						2
	CAP162	ü		ü						2
	CAP1621	ü		ü						2
	CAP1624	ü		ü						2
	CAP1625	ü		ü						2
	CAP1626	ü		ü						2
	CAP1627	ü		ü						2
	CAP163	ü		ü						2
	CAP1633				ü			ü		2
	CAP1635	ü		ü						2
	CAP1637	ü		ü						2
	CAP1638	ü		ü						2
	CAP164				ü			ü		2
	CAP1641	ü		ü						2
	CAP1646	ü		ü						2
	CAP1647	ü		ü						2
	CAP1649	ü		ü						2
	CAP165				ü			ü		2
	CAP1655	ü	ü							2
	CAP1657	ü	ü							2
	CAP1660	ü		ü						2
	CAP1664	ü	ü							2
	CAP1667	ü	ü							2
	CAP1668	ü		ü						2
	CAP1670	ü	ü							2
	CAP1674	ü		ü						2
	CAP1679	ü	ü							2
	CAP168				ü			ü		2
	CAP1681	ü		ü						2
	CAP1682	ü		ü						2
	CAP1689	ü		ü						2
	CAP1698	ü		ü						2
	CAP1699	ü		ü						2
	CAP170				ü			ü		2
	CAP1701	ü		ü						2
	CAP1709	ü	ü							2
	CAP171				ü			ü		2
	CAP1710	ü	ü							2
	CAP1711	ü	ü							2
	CAP172				ü			ü		2
	CAP174				ü			ü		2
	CAP176				ü			ü		2
	CAP179			ü				ü		2
	CAP181				ü			ü		2
	CAP182		ü				ü			2
	CAP183		ü				ü			2
	CAP187		ü					ü		2
	CAP190	ü	ü		ü					2
	CAP192		ü					ü		2
	CAP193		ü					ü		2
	CAP194		ü					ü		2
	CAP197			ü				ü		2
	CAP2		ü					ü		2
	CAP226			ü				ü		2
	CAP231				ü			ü		2
	CAP232				ü			ü		2
	CAP233		ü					ü		2
	CAP236				ü			ü		2
	CAP237				ü			ü		2
	CAP238			ü				ü		2
	CAP244		ü					ü		2
	CAP245		ü					ü		2
	CAP246		ü					ü		2
	CAP25		ü					ü		2
	CAP252			ü				ü		2
	CAP26			ü				ü		2
	CAP263			ü				ü		2
	CAP265			ü				ü		2
	CAP268		ü					ü		2
	CAP27				ü			ü		2
	CAP276				ü			ü		2
	CAP278			ü				ü		2
	CAP279			ü				ü		2
	CAP282	ü						ü		2
	CAP299		ü					ü		2
	CAP3			ü				ü		2
	CAP303				ü			ü		2
	CAP305			ü				ü		2
	CAP307		ü					ü		2
	CAP31				ü			ü		2
	CAP315				ü			ü		2
	CAP322	ü	ü							2
	CAP337		ü				ü			2
	CAP34		ü					ü		2
	CAP344		ü					ü		2
	CAP347		ü					ü		2
	CAP348			ü				ü		2
	CAP349			ü				ü		2
	CAP35			ü				ü		2
	CAP352			ü				ü		2
	CAP356		ü					ü		2
	CAP37				ü			ü		2
	CAP38				ü			ü		2
	CAP387	ü			ü					2
	CAP39	ü			ü					2
	CAP393				ü	ü				2
	CAP4				ü	ü				2
	CAP405		ü					ü		2
	CAP406		ü					ü		2
	CAP407		ü					ü		2
	CAP408		ü					ü		2
	CAP409		ü					ü		2
	CAP413		ü					ü		2
	CAP414		ü					ü		2
	CAP417		ü					ü		2
	CAP419		ü					ü		2
	CAP424		ü					ü		2
	CAP425		ü					ü		2
	CAP43	ü				ü				2
	CAP437		ü					ü		2
	CAP443		ü					ü		2
	CAP445	ü	ü							2
	CAP446	ü			ü					2
	CAP453		ü				ü			2
	CAP456		ü					ü		2
	CAP457		ü					ü		2
	CAP458		ü					ü		2
	CAP459		ü					ü		2
	CAP461			ü				ü		2
	CAP464			ü				ü		2
	CAP466			ü				ü		2
	CAP497			ü				ü		2
	CAP517				ü				ü	2
	CAP518			ü				ü		2
	CAP553			ü				ü		2
	CAP554			ü				ü		2
	CAP556		ü					ü		2
	CAP560		ü					ü		2
	CAP562		ü					ü		2
	CAP563		ü					ü		2
	CAP564		ü					ü		2
	CAP567		ü				ü			2
	CAP573		ü				ü			2
	CAP574		ü					ü		2
	CAP584	ü					ü			2
	CAP587		ü				ü			2
	CAP588	ü				ü				2
	CAP598		ü				ü			2
	CAP600		ü				ü			2
	CAP601		ü				ü			2
	CAP607		ü					ü		2
	CAP610		ü				ü			2
	CAP611		ü				ü			2
	CAP612		ü				ü			2
	CAP613		ü				ü			2
	CAP616		ü				ü			2
	CAP617		ü				ü			2
	CAP618		ü				ü			2
	CAP619		ü				ü			2
	CAP620		ü				ü			2
	CAP628	ü				ü				2
	CAP629		ü				ü			2
	CAP634		ü				ü			2
	CAP636	ü					ü			2
	CAP641		ü					ü		2
	CAP644		ü				ü			2
	CAP645		ü				ü			2
	CAP648	ü				ü				2
	CAP653	ü					ü			2
	CAP657	ü					ü			2
	CAP659	ü					ü			2
	CAP660	ü					ü			2
	CAP661	ü					ü			2
	CAP662	ü					ü			2
	CAP663	ü					ü			2
	CAP664	ü					ü			2
	CAP665	ü					ü			2
	CAP666	ü					ü			2
	CAP670	ü					ü			2
	CAP671	ü					ü			2
	CAP672	ü					ü			2
	CAP673					ü	ü			2
	CAP676	ü					ü			2
	CAP679	ü				ü				2
	CAP680	ü					ü			2
	CAP682	ü				ü				2
	CAP685	ü				ü				2
	CAP688	ü				ü				2
	CAP69	ü				ü				2
	CAP694			ü				ü		2
	CAP698	ü				ü				2
	CAP705	ü				ü				2
	CAP708	ü					ü			2
	CAP71	ü					ü			2
	CAP72	ü				ü				2
	CAP730	ü			ü			ü		2
	CAP734	ü				ü				2
	CAP736	ü					ü			2
	CAP739	ü				ü				2
	CAP74	ü					ü			2
	CAP740	ü			ü					2
	CAP744	ü					ü			2
	CAP745	ü				ü				2
	CAP746	ü					ü			2
	CAP747	ü				ü				2
	CAP750			ü				ü		2
	CAP751	ü				ü				2
	CAP753	ü				ü				2
	CAP755	ü				ü				2
	CAP762	ü				ü				2
	CAP77	ü				ü				2
	CAP774	ü				ü				2
	CAP775	ü					ü			2
	CAP783	ü					ü			2
	CAP786	ü					ü			2
	CAP79	ü					ü			2
	CAP795	ü					ü			2
	CAP799	ü				ü				2
	CAP8	ü				ü				2
	CAP824	ü				ü				2
	CAP837	ü				ü				2
	CAP84	ü				ü				2
	CAP841	ü			ü			ü		2
	CAP842	ü				ü				2
	CAP856	ü				ü				2
	CAP858	ü				ü				2
	CAP859	ü				ü				2
	CAP863	ü				ü				2
	CAP87	ü			ü					2
	CAP902	ü				ü				2
	CAP903	ü				ü				2
	CAP908	ü			ü					2
	CAP910	ü				ü				2
	CAP914	ü			ü					2
	CAP916	ü				ü				2
	CAP923	ü			ü					2
	CAP925	ü					ü			2
	CAP93	ü					ü			2
	CAP943	ü				ü				2
	CAP948	ü				ü				2
	CAP949	ü				ü				2
	CAP954	ü				ü				2
	CAP96	ü				ü				2
	CAP962	ü				ü				2
	CAP964	ü				ü				2
	CAP967	ü				ü				2
	CAP10	ü	ü					ü		3
	CAP1005	ü	ü		ü					3
	CAP1007	ü			ü	ü				3
	CAP101	ü			ü			ü		3
	CAP102	ü			ü			ü		3
	CAP1024	ü			ü	ü				3
	CAP1025	ü			ü	ü				3
	CAP1027	ü			ü	ü				3
	CAP1030	ü			ü	ü				3
	CAP1037	ü			ü	ü				3
	CAP1041	ü			ü	ü				3
	CAP1044	ü			ü	ü				3
	CAP1045	ü			ü	ü				3
	CAP1048	ü			ü	ü				3
	CAP105	ü			ü			ü		3
	CAP1052	ü			ü	ü				3
	CAP1054	ü			ü	ü				3
	CAP1055	ü			ü	ü				3
	CAP1056	ü			ü	ü				3
	CAP1061	ü		ü	ü					3
	CAP1062	ü		ü	ü					3
	CAP1067	ü		ü	ü					3
	CAP107	ü			ü			ü		3
	CAP1070	ü	ü	ü						3
	CAP1074	ü	ü		ü					3
	CAP1078	ü		ü	ü					3
	CAP108	ü			ü			ü		3
	CAP1082	ü			ü	ü				3
	CAP1088	ü			ü	ü				3
	CAP1089	ü			ü	ü				3
	CAP109	ü		ü				ü		3
	CAP1090	ü		ü	ü					3
	CAP1091	ü		ü	ü					3
	CAP1094	ü		ü	ü					3
	CAP1095	ü			ü	ü				3
	CAP11	ü	ü		ü			ü		3
	CAP1100	ü		ü	ü					3
	CAP1102	ü		ü	ü					3
	CAP1103	ü		ü	ü					3
	CAP1106	ü		ü	ü					3
	CAP1111	ü		ü	ü					3
	CAP1112	ü		ü	ü					3
	CAP1115	ü			ü	ü				3
	CAP1116	ü		ü	ü					3
	CAP1122	ü			ü	ü				3
	CAP113	ü			ü			ü		3
	CAP1135	ü		ü	ü					3
	CAP1165	ü			ü			ü		3
	CAP1167	ü	ü	ü						3
	CAP1168	ü	ü	ü						3
	CAP1169	ü		ü	ü					3
	CAP117	ü		ü	ü					3
	CAP1170	ü			ü			ü		3
	CAP1171	ü		ü	ü					3
	CAP1172	ü		ü	ü					3
	CAP1173	ü		ü	ü					3
	CAP1174	ü		ü	ü					3
	CAP1175	ü		ü	ü					3
	CAP1176	ü		ü	ü					3
	CAP1177	ü		ü	ü					3
	CAP1178	ü		ü	ü					3
	CAP1179	ü		ü	ü					3
	CAP118	ü		ü	ü					3
	CAP1180	ü			ü			ü		3
	CAP1181	ü		ü	ü					3
	CAP1182	ü		ü	ü					3
	CAP1190	ü		ü				ü		3
	CAP1193			ü				ü	ü	3
	CAP1195			ü				ü	ü	3
	CAP1196			ü				ü	ü	3
	CAP1197	ü		ü				ü		3
	CAP1199	ü			ü			ü		3
	CAP1200	ü		ü				ü		3
	CAP1201	ü			ü			ü		3
	CAP1202	ü			ü			ü		3
	CAP1203				ü			ü	ü	3
	CAP1204	ü			ü			ü		3
	CAP1205		ü				ü	ü		3
	CAP1207	ü		ü				ü		3
	CAP1208			ü				ü	ü	3
	CAP1209			ü				ü	ü	3
	CAP1212	ü			ü			ü		3
	CAP1213	ü			ü			ü		3
	CAP1215	ü			ü			ü		3
	CAP1216				ü			ü	ü	3
	CAP1217			ü				ü	ü	3
	CAP1218			ü				ü	ü	3
	CAP1220	ü			ü			ü		3
	CAP1221			ü				ü	ü	3
	CAP1222	ü		ü				ü		3
	CAP1225				ü			ü	ü	3
	CAP1227	ü			ü			ü		3
	CAP1231	ü			ü			ü		3
	CAP1234	ü			ü			ü		3
	CAP1235			ü				ü	ü	3
	CAP1239	ü		ü				ü		3
	CAP124			ü				ü	ü	3
	CAP1240	ü			ü			ü		3
	CAP1241	ü		ü				ü		3
	CAP1244			ü				ü	ü	3
	CAP1248	ü	ü					ü		3
	CAP1250	ü			ü			ü		3
	CAP1252		ü				ü	ü		3
	CAP1255	ü		ü				ü		3
	CAP1257	ü		ü				ü		3
	CAP1258				ü			ü	ü	3
	CAP1259		ü				ü	ü		3
	CAP126			ü				ü	ü	3
	CAP1261	ü		ü				ü		3
	CAP1265			ü				ü	ü	3
	CAP1269	ü			ü			ü		3
	CAP127	ü			ü			ü		3
	CAP1270		ü				ü	ü		3
	CAP1271		ü				ü	ü		3
	CAP1275	ü			ü				ü	3
	CAP1276				ü			ü	ü	3
	CAP1278				ü			ü	ü	3
	CAP128				ü			ü	ü	3
	CAP1283	ü			ü			ü		3
	CAP1284		ü				ü	ü		3
	CAP1285			ü				ü	ü	3
	CAP1287			ü				ü	ü	3
	CAP1288			ü				ü	ü	3
	CAP1289				ü			ü	ü	3
	CAP129			ü				ü	ü	3
	CAP1292			ü				ü	ü	3
	CAP1294	ü	ü				ü			3
	CAP1299		ü				ü	ü		3
	CAP1300			ü				ü	ü	3
	CAP1301	ü		ü				ü		3
	CAP1302		ü				ü	ü		3
	CAP1308				ü			ü	ü	3
	CAP1317				ü			ü	ü	3
	CAP1320	ü			ü			ü		3
	CAP1328	ü		ü				ü		3
	CAP1330			ü				ü	ü	3
	CAP1331			ü				ü	ü	3
	CAP1333			ü				ü	ü	3
	CAP1336			ü				ü	ü	3
	CAP1337		ü	ü				ü		3
	CAP1339		ü		ü			ü		3
	CAP1340	ü			ü			ü		3
	CAP1344	ü	ü					ü		3
	CAP1345			ü				ü	ü	3
	CAP1346	ü		ü				ü		3
	CAP1349				ü			ü	ü	3
	CAP135	ü	ü		ü					3
	CAP1350	ü			ü			ü		3
	CAP1351			ü				ü	ü	3
	CAP1357		ü	ü			ü			3
	CAP1359	ü	ü		ü					3
	CAP136	ü			ü			ü		3
	CAP1361	ü			ü			ü		3
	CAP1367	ü			ü			ü		3
	CAP137	ü		ü				ü		3
	CAP1372	ü		ü				ü		3
	CAP1374	ü		ü				ü		3
	CAP1375	ü			ü			ü		3
	CAP1376	ü		ü				ü		3
	CAP1377			ü				ü	ü	3
	CAP1379	ü		ü				ü		3
	CAP1383			ü				ü	ü	3
	CAP1384	ü		ü				ü		3
	CAP1385	ü			ü			ü		3
	CAP1386	ü			ü	ü				3
	CAP1387	ü		ü				ü		3
	CAP1389	ü		ü					ü	3
	CAP139	ü			ü			ü		3
	CAP1393			ü				ü	ü	3
	CAP1400				ü			ü	ü	3
	CAP1401			ü				ü	ü	3
	CAP1404	ü			ü			ü		3
	CAP1406			ü				ü	ü	3
	CAP1409			ü				ü	ü	3
	CAP1410		ü				ü	ü		3
	CAP1415			ü				ü	ü	3
	CAP1426			ü	ü			ü		3
	CAP1427	ü			ü			ü		3
	CAP1429	ü			ü			ü		3
	CAP143	ü			ü			ü		3
	CAP1430	ü	ü				ü			3
	CAP1432	ü			ü			ü		3
	CAP1438			ü				ü	ü	3
	CAP1440	ü		ü				ü		3
	CAP1443	ü		ü				ü		3
	CAP145	ü			ü	ü				3
	CAP146	ü			ü			ü		3
	CAP147	ü		ü				ü		3
	CAP149	ü			ü			ü		3
	CAP1493	ü			ü			ü		3
	CAP15	ü		ü	ü					3
	CAP1502	ü		ü	ü					3
	CAP1503	ü		ü	ü					3
	CAP1505	ü		ü	ü					3
	CAP1506	ü		ü	ü					3
	CAP1508	ü		ü	ü					3
	CAP1509	ü		ü	ü					3
	CAP151	ü		ü	ü					3
	CAP1512	ü			ü			ü		3
	CAP1513	ü		ü						3
	CAP1514	ü		ü	ü					3
	CAP1519	ü		ü	ü					3
	CAP152	ü		ü	ü					3
	CAP1521	ü		ü	ü					3
	CAP1526	ü		ü	ü					3
	CAP153	ü		ü	ü					3
	CAP1533	ü			ü			ü		3
	CAP1535	ü		ü	ü					3
	CAP1536	ü		ü	ü					3
	CAP1537	ü		ü	ü					3
	CAP1539	ü		ü	ü					3
	CAP154	ü		ü	ü					3
	CAP1544	ü			ü			ü		3
	CAP1545	ü		ü	ü					3
	CAP1549	ü		ü	ü					3
	CAP155	ü		ü	ü					3
	CAP1550	ü			ü			ü		3
	CAP1551	ü		ü	ü					3
	CAP1552	ü		ü	ü					3
	CAP1553	ü		ü	ü					3
	CAP1555	ü		ü	ü					3
	CAP1557	ü		ü	ü					3
	CAP1559	ü		ü	ü					3
	CAP156	ü		ü	ü					3
	CAP1560	ü			ü			ü		3
	CAP1562	ü		ü	ü					3
	CAP1563	ü		ü	ü					3
	CAP1571	ü				ü	ü			3
	CAP1577	ü		ü	ü					3
	CAP1628	ü	ü	ü						3
	CAP1636	ü		ü	ü					3
	CAP1644	ü	ü	ü						3
	CAP1645	ü	ü	ü						3
	CAP1648	ü	ü	ü						3
	CAP1650	ü	ü	ü						3
	CAP1651	ü	ü	ü						3
	CAP1652	ü	ü	ü						3
	CAP1653	ü	ü		ü					3
	CAP1658	ü	ü	ü						3
	CAP1659	ü	ü		ü					3
	CAP166	ü			ü			ü		3
	CAP1661	ü	ü	ü						3
	CAP1662	ü	ü	ü						3
	CAP1665	ü	ü	ü						3
	CAP1666	ü	ü		ü					3
	CAP1669	ü		ü	ü					3
	CAP167	ü			ü			ü		3
	CAP1671	ü	ü		ü					3
	CAP1672	ü	ü	ü						3
	CAP1673	ü	ü	ü						3
	CAP1675	ü	ü	ü						3
	CAP1676	ü	ü	ü						3
	CAP1677	ü	ü	ü						3
	CAP1678	ü	ü	ü						3
	CAP1680	ü	ü	ü						3
	CAP1683	ü	ü	ü						3
	CAP1686	ü	ü	ü						3
	CAP1687	ü	ü	ü						3
	CAP169	ü			ü			ü		3
	CAP1690	ü	ü	ü						3
	CAP175	ü			ü			ü		3
	CAP177	ü			ü			ü		3
	CAP178			ü				ü	ü	3
	CAP18	ü	ü		ü					3
	CAP184	ü			ü			ü		3
	CAP185	ü			ü			ü		3
	CAP188	ü			ü			ü		3
	CAP189	ü			ü			ü		3
	CAP19	ü			ü			ü		3
	CAP198	ü		ü				ü		3
	CAP200	ü	ü		ü					3
	CAP213	ü	ü	ü						3
	CAP22	ü			ü				ü	3
	CAP224	ü			ü			ü		3
	CAP225	ü			ü			ü		3
	CAP228	ü			ü			ü		3
	CAP229	ü			ü			ü		3
	CAP234	ü			ü			ü		3
	CAP235			ü				ü	ü	3
	CAP24	ü			ü			ü		3
	CAP240	ü	ü				ü			3
	CAP241	ü			ü			ü		3
	CAP242			ü				ü	ü	3
	CAP243	ü			ü			ü		3
	CAP247		ü				ü	ü		3
	CAP249		ü				ü	ü		3
	CAP254	ü		ü				ü		3
	CAP256	ü			ü			ü		3
	CAP257	ü		ü				ü		3
	CAP259			ü				ü	ü	3
	CAP260	ü	ü				ü			3
	CAP261			ü				ü	ü	3
	CAP262			ü				ü	ü	3
	CAP266			ü				ü	ü	3
	CAP275	ü			ü			ü		3
	CAP277			ü				ü	ü	3
	CAP28			ü	ü			ü		3
	CAP283		ü				ü	ü		3
	CAP288				ü			ü	ü	3
	CAP289			ü				ü	ü	3
	CAP290	ü	ü				ü			3
	CAP291			ü				ü	ü	3
	CAP293	ü			ü			ü		3
	CAP295				ü			ü	ü	3
	CAP297			ü				ü	ü	3
	CAP298			ü				ü	ü	3
	CAP301			ü				ü	ü	3
	CAP304			ü				ü	ü	3
	CAP308	ü			ü			ü		3
	CAP309	ü			ü			ü		3
	CAP311				ü			ü	ü	3
	CAP312	ü			ü			ü		3
	CAP316	ü			ü			ü		3
	CAP317	ü			ü			ü		3
	CAP318	ü	ü				ü			3
	CAP32	ü	ü					ü		3
	CAP321	ü			ü			ü		3
	CAP325	ü	ü				ü			3
	CAP326	ü			ü			ü		3
	CAP327	ü			ü			ü		3
	CAP328	ü			ü			ü		3
	CAP33	ü			ü			ü		3
	CAP336	ü	ü				ü			3
	CAP338	ü			ü			ü		3
	CAP339		ü	ü				ü		3
	CAP341			ü				ü	ü	3
	CAP342	ü		ü				ü		3
	CAP345	ü	ü					ü		3
	CAP353	ü			ü			ü		3
	CAP36	ü			ü			ü		3
	CAP368	ü			ü			ü		3
	CAP369	ü		ü					ü	3
	CAP371	ü			ü			ü		3
	CAP372	ü		ü				ü		3
	CAP373	ü			ü			ü		3
	CAP374	ü			ü			ü		3
	CAP380	ü	ü		ü					3
	CAP381				ü			ü	ü	3
	CAP382				ü			ü	ü	3
	CAP383	ü			ü	ü				3
	CAP384	ü			ü	ü				3
	CAP385	ü			ü	ü				3
	CAP386	ü			ü	ü				3
	CAP388	ü			ü	ü				3
	CAP389	ü			ü	ü				3
	CAP400	ü	ü	ü						3
	CAP401	ü	ü					ü		3
	CAP403	ü			ü			ü		3
	CAP41	ü			ü			ü		3
	CAP411	ü			ü			ü		3
	CAP412	ü		ü				ü		3
	CAP415	ü			ü			ü		3
	CAP418	ü	ü					ü		3
	CAP420	ü	ü				ü			3
	CAP422	ü			ü		ü			3
	CAP423	ü		ü				ü		3
	CAP426	ü	ü					ü		3
	CAP432	ü			ü			ü		3
	CAP435	ü			ü				ü	3
	CAP440			ü				ü	ü	3
	CAP442			ü				ü	ü	3
	CAP447	ü	ü					ü		3
	CAP449				ü			ü	ü	3
	CAP45	ü			ü			ü		3
	CAP450		ü		ü			ü		3
	CAP454		ü		ü			ü		3
	CAP46	ü			ü			ü		3
	CAP462			ü	ü			ü		3
	CAP463			ü				ü	ü	3
	CAP465			ü				ü	ü	3
	CAP475			ü				ü	ü	3
	CAP478	ü			ü			ü		3
	CAP48	ü		ü				ü		3
	CAP480	ü			ü			ü		3
	CAP482				ü			ü	ü	3
	CAP484	ü			ü			ü		3
	CAP49	ü			ü			ü		3
	CAP490	ü			ü			ü		3
	CAP491	ü			ü			ü		3
	CAP494				ü			ü	ü	3
	CAP50	ü			ü			ü		3
	CAP505	ü			ü			ü		3
	CAP511				ü			ü	ü	3
	CAP513				ü			ü	ü	3
	CAP514				ü			ü	ü	3
	CAP52	ü		ü				ü		3
	CAP523			ü				ü	ü	3
	CAP53	ü		ü				ü		3
	CAP532			ü				ü	ü	3
	CAP533	ü		ü				ü		3
	CAP54	ü		ü				ü		3
	CAP541			ü				ü	ü	3
	CAP55	ü		ü				ü		3
	CAP550	ü	ü	ü						3
	CAP552	ü	ü					ü		3
	CAP555			ü				ü	ü	3
	CAP557	ü	ü				ü			3
	CAP56	ü		ü				ü		3
	CAP57	ü		ü				ü		3
	CAP575		ü				ü	ü		3
	CAP576	ü	ü					ü		3
	CAP577	ü	ü		ü					3
	CAP579	ü			ü	ü				3
	CAP58	ü		ü				ü		3
	CAP582	ü	ü		ü					3
	CAP585	ü	ü				ü			3
	CAP589		ü				ü	ü		3
	CAP59	ü		ü				ü		3
	CAP61	ü		ü				ü		3
	CAP614		ü				ü	ü		3
	CAP615		ü				ü	ü		3
	CAP62	ü		ü				ü		3
	CAP622	ü			ü		ü			3
	CAP623		ü				ü	ü		3
	CAP624	ü	ü				ü			3
	CAP63	ü		ü				ü		3
	CAP631	ü	ü			ü				3
	CAP635	ü	ü				ü			3
	CAP637		ü				ü	ü		3
	CAP64	ü		ü				ü		3
	CAP647		ü				ü	ü		3
	CAP65		ü				ü	ü		3
	CAP66	ü		ü				ü		3
	CAP667	ü				ü	ü			3
	CAP67	ü		ü				ü		3
	CAP674	ü				ü	ü			3
	CAP678	ü				ü	ü			3
	CAP68	ü			ü			ü		3
	CAP687	ü				ü	ü			3
	CAP696	ü				ü	ü			3
	CAP7	ü				ü	ü			3
	CAP70	ü	ü				ü			3
	CAP704	ü		ü				ü		3
	CAP715	ü		ü				ü		3
	CAP719	ü	ü			ü				3
	CAP73	ü		ü				ü		3
	CAP737	ü				ü	ü			3
	CAP741	ü				ü	ü			3
	CAP742	ü				ü	ü			3
	CAP748	ü				ü	ü			3
	CAP76	ü				ü	ü			3
	CAP760	ü		ü				ü		3
	CAP771	ü			ü			ü		3
	CAP772	ü				ü	ü			3
	CAP776	ü	ü			ü				3
	CAP777	ü				ü	ü			3
	CAP779	ü				ü	ü			3
	CAP781	ü				ü	ü			3
	CAP782	ü				ü	ü			3
	CAP787	ü				ü	ü			3
	CAP788	ü				ü	ü			3
	CAP791	ü				ü	ü			3
	CAP792	ü				ü	ü			3
	CAP793	ü				ü	ü			3
	CAP797	ü				ü	ü			3
	CAP798	ü				ü	ü			3
	CAP81	ü			ü			ü		3
	CAP82	ü			ü			ü		3
	CAP836	ü			ü			ü		3
	CAP849	ü				ü	ü			3
	CAP85	ü				ü	ü			3
	CAP850				ü			ü	ü	3
	CAP862	ü		ü				ü		3
	CAP875	ü			ü			ü		3
	CAP9	ü	ü				ü			3
	CAP90	ü	ü				ü			3
	CAP901	ü		ü				ü		3
	CAP92	ü				ü	ü			3
	CAP921	ü			ü			ü		3
	CAP928	ü				ü	ü			3
	CAP94	ü			ü	ü				3
	CAP945	ü			ü	ü				3
	CAP947	ü			ü	ü				3
	CAP95	ü			ü	ü				3
	CAP951	ü			ü	ü				3
	CAP952	ü			ü	ü				3
	CAP953	ü			ü	ü				3
	CAP960	ü			ü			ü		3
	CAP963	ü			ü	ü				3
	CAP969	ü			ü	ü				3
	CAP97	ü			ü	ü				3
	CAP971	ü			ü	ü				3
	CAP973	ü			ü	ü				3
	CAP974	ü			ü	ü				3
	CAP975	ü			ü	ü				3
	CAP976	ü			ü	ü				3
	CAP977	ü			ü	ü				3
	CAP978	ü			ü	ü				3
	CAP979	ü			ü	ü				3
	CAP98	ü			ü	ü				3
	CAP981	ü			ü			ü		3
	CAP982	ü			ü	ü				3
	CAP99	ü			ü	ü				3
	CAP992	ü			ü			ü		3
	CAP994	ü			ü	ü				3
	CAP100	ü		ü				ü	ü	4
	CAP104	ü			ü			ü		4
	CAP106	ü	ü		ü			ü		4
	CAP110	ü	ü		ü			ü		4
	CAP111	ü		ü				ü	ü	4
	CAP1140	ü	ü	ü				ü		4
	CAP116	ü	ü		ü			ü		4
	CAP120	ü	ü		ü			ü		4
	CAP1210	ü			ü			ü	ü	4
	CAP1211				ü			ü	ü	4
	CAP1224	ü		ü				ü	ü	4
	CAP1226	ü	ü				ü	ü		4
	CAP1228	ü	ü			ü	ü			4
	CAP1230	ü			ü			ü	ü	4
	CAP1233	ü		ü				ü	ü	4
	CAP1249	ü			ü	ü		ü		4
	CAP1263	ü	ü	ü				ü		4
	CAP1264	ü	ü	ü				ü		4
	CAP1268	ü			ü			ü	ü	4
	CAP1273		ü	ü			ü	ü		4
	CAP1279	ü			ü			ü	ü	4
	CAP1280	ü	ü		ü			ü		4
	CAP1281	ü	ü				ü	ü		4
	CAP1282	ü			ü			ü	ü	4
	CAP1290	ü	ü		ü			ü		4
	CAP13		ü	ü			ü	ü		4
	CAP130	ü	ü		ü			ü		4
	CAP1303		ü	ü			ü	ü		4
	CAP1307		ü	ü			ü	ü		4
	CAP1310	ü			ü			ü	ü	4
	CAP1311		ü		ü		ü	ü		4
	CAP1324		ü		ü		ü	ü		4
	CAP1325		ü		ü		ü	ü		4
	CAP1326	ü		ü				ü	ü	4
	CAP1329	ü			ü			ü	ü	4
	CAP1338		ü		ü		ü	ü		4
	CAP134		ü	ü			ü	ü		4
	CAP1341		ü	ü			ü	ü		4
	CAP1342	ü		ü				ü	ü	4
	CAP1343	ü		ü				ü	ü	4
	CAP1353	ü			ü			ü	ü	4
	CAP1355	ü	ü				ü	ü		4
	CAP1358	ü	ü	ü				ü		4
	CAP1368	ü		ü				ü	ü	4
	CAP1369	ü		ü				ü	ü	4
	CAP1370	ü	ü		ü			ü		4
	CAP1371	ü			ü			ü		4
	CAP1373	ü			ü			ü	ü	4
	CAP1378	ü		ü		ü		ü		4
	CAP138	ü	ü	ü				ü		4
	CAP1388	ü			ü			ü	ü	4
	CAP1396	ü	ü				ü	ü		4
	CAP1397	ü	ü		ü	ü				4
	CAP140	ü	ü		ü			ü		4
	CAP1402	ü	ü			ü		ü		4
	CAP1403	ü		ü				ü	ü	4
	CAP1407	ü		ü			ü	ü		4
	CAP1422		ü	ü			ü	ü		4
	CAP1433	ü		ü				ü	ü	4
	CAP1439	ü		ü				ü	ü	4
	CAP144	ü			ü			ü	ü	4
	CAP1442	ü		ü		ü		ü		4
	CAP148	ü			ü			ü	ü	4
	CAP1494	ü	ü	ü				ü		4
	CAP1495	ü	ü	ü				ü		4
	CAP150	ü	ü		ü			ü		4
	CAP1520	ü			ü			ü	ü	4
	CAP1580	ü	ü		ü			ü		4
	CAP1590	ü			ü	ü		ü		4
	CAP160	ü	ü		ü			ü		4
	CAP1611	ü	ü		ü			ü		4
	CAP1620	ü			ü			ü	ü	4
	CAP1634	ü	ü	ü	ü					4
	CAP1639	ü	ü	ü	ü					4
	CAP1640	ü	ü	ü	ü					4
	CAP1688	ü	ü	ü	ü					4
	CAP17	ü	ü		ü			ü		4
	CAP173	ü			ü			ü	ü	4
	CAP180	ü	ü		ü			ü		4
	CAP191	ü		ü				ü	ü	4
	CAP196	ü		ü				ü	ü	4
	CAP20	ü	ü	ü				ü		4
	CAP223	ü	ü	ü				ü		4
	CAP227	ü			ü	ü		ü		4
	CAP23	ü			ü	ü		ü		4
	CAP230	ü	ü		ü			ü		4
	CAP239	ü	ü		ü			ü		4
	CAP248		ü		ü		ü	ü		4
	CAP251	ü	ü		ü			ü		4
	CAP264	ü	ü		ü			ü		4
	CAP280	ü	ü		ü			ü		4
	CAP284	ü	ü		ü			ü		4
	CAP285	ü		ü				ü	ü	4
	CAP292	ü	ü		ü			ü		4
	CAP294	ü			ü			ü	ü	4
	CAP296	ü		ü				ü	ü	4
	CAP30	ü	ü	ü				ü		4
	CAP300	ü	ü	ü			ü			4
	CAP310	ü	ü		ü			ü		4
	CAP319	ü		ü				ü	ü	4
	CAP320	ü	ü	ü				ü		4
	CAP323	ü		ü				ü	ü	4
	CAP324	ü	ü		ü	ü				4
	CAP340	ü	ü	ü				ü		4
	CAP351	ü		ü				ü	ü	4
	CAP359	ü			ü	ü	ü			4
	CAP367	ü	ü	ü				ü		4
	CAP370	ü	ü		ü			ü		4
	CAP390	ü		ü		ü		ü		4
	CAP40	ü	ü		ü			ü		4
	CAP404	ü			ü			ü	ü	4
	CAP416	ü			ü			ü	ü	4
	CAP42	ü			ü			ü	ü	4
	CAP421	ü			ü			ü	ü	4
	CAP427	ü		ü				ü	ü	4
	CAP429	ü			ü			ü	ü	4
	CAP431	ü			ü			ü	ü	4
	CAP434	ü			ü			ü	ü	4
	CAP436	ü			ü			ü	ü	4
	CAP460		ü		ü		ü	ü		4
	CAP47		ü		ü		ü	ü		4
	CAP474	ü			ü	ü		ü		4
	CAP481	ü			ü			ü	ü	4
	CAP486	ü		ü		ü		ü		4
	CAP489			ü	ü			ü	ü	4
	CAP492	ü			ü			ü	ü	4
	CAP506	ü	ü		ü			ü		4
	CAP508		ü		ü		ü	ü		4
	CAP509	ü	ü		ü			ü		4
	CAP510	ü	ü		ü			ü		4
	CAP512	ü	ü		ü			ü		4
	CAP515	ü			ü			ü	ü	4
	CAP516	ü			ü			ü	ü	4
	CAP522	ü	ü	ü				ü		4
	CAP526	ü	ü	ü				ü		4
	CAP531	ü		ü				ü	ü	4
	CAP540	ü		ü	ü			ü		4
	CAP542	ü		ü			ü	ü		4
	CAP549	ü	ü				ü	ü		4
	CAP551	ü		ü	ü			ü		4
	CAP572	ü	ü		ü		ü			4
	CAP60	ü	ü	ü				ü		4
	CAP625	ü	ü			ü	ü			4
	CAP633	ü	ü			ü	ü			4
	CAP655	ü			ü	ü	ü			4
	CAP790	ü	ü		ü			ü		4
	CAP80	ü	ü		ü			ü		4
	CAP930	ü	ü		ü			ü		4
	CAP940	ü		ü				ü	ü	4
	CAP950	ü	ü		ü			ü		4
	CAP970	ü		ü			ü	ü		4
	CAP112	ü			ü	ü	ü	ü		5
	CAP1247	ü	ü			ü	ü	ü		5
	CAP1352	ü	ü	ü			ü	ü		5
	CAP14	ü		ü	ü	ü		ü		5
	CAP258		ü	ü			ü	ü	ü	5
	CAP274	ü	ü		ü	ü		ü		5
	CAP281	ü	ü			ü	ü	ü		5
	CAP350	ü		ü	ü	ü		ü		5
	CAP410	ü	ü	ü		ü		ü		5
	CAP428	ü	ü	ü	ü		ü			5
	CAP430	ü	ü			ü	ü	ü		5
	CAP433	ü	ü	ü		ü	ü			5
	CAP479	ü	ü			ü	ü	ü		5
	CAP5	ü	ü		ü	ü		ü		5
	CAP507	ü	ü		ü		ü	ü		5
	CAP544	ü		ü		ü	ü	ü		5
	CAP558	ü	ü		ü	ü		ü		5
	CAP581	ü	ü		ü	ü	ü			5
	CAP632	ü	ü		ü	ü	ü			5
	CAP29	ü	ü		ü	ü	ü	ü		6
	CAP539	ü	ü	ü	ü	ü	ü	ü		7
	Total	812	320	389	506	163	169	604	140	3103
